# Supplementary material for: ﻿Notes on species of Talaus Simon, 1886 (Araneae, Thomisidae) from China, with descriptions of two new species
Source: Zookeys. 2024 Jan 29;1190:195–212. doi: 10.3897/zookeys.1190.111583 (PMC10846071; doi:10.3897/zookeys.1190.111583)
Supplement: XML Treatment for Talaus [file zookeys.1190.111583-treatment1.xml]

<!DOCTYPE tp:taxon-treatment
  PUBLIC "-//TaxonX//DTD Taxonomic Treatment Publishing DTD v0 20100105//EN" "tax-treatment-NSO.dtd">
<tp:taxon-treatment xmlns:tp="http://www.plazi.org/taxpub"><tp:treatment-meta><kwd-group><label>Taxon classification</label><kwd>
                <named-content content-type="kingdom">Animalia</named-content>
              </kwd><kwd>
                <named-content content-type="order">Araneae</named-content>
              </kwd><kwd>
                <named-content content-type="family">Thomisidae</named-content>
              </kwd></kwd-group><mixed-citation publication-type="journal"><person-group><name><surname>Li</surname><given-names>Cong-zheng</given-names></name><name><surname>Yao</surname><given-names>Yan-bin</given-names></name><name><surname>Xiao</surname><given-names>Yong-hong</given-names></name><name><surname>Xu</surname><given-names>Xiang</given-names></name><name><surname>Liu</surname><given-names>Ke-ke</given-names></name></person-group><article-title>﻿Notes on species of <italic><tp:taxon-name><tp:taxon-name-part taxon-name-part-type="genus" reg="Talaus">Talaus</tp:taxon-name-part></tp:taxon-name></italic> Simon, 1886 (<tp:taxon-name><tp:taxon-name-part taxon-name-part-type="order">Araneae</tp:taxon-name-part></tp:taxon-name>, <tp:taxon-name><tp:taxon-name-part taxon-name-part-type="family">Thomisidae</tp:taxon-name-part></tp:taxon-name>) from China, with descriptions of two new species</article-title><source>Zookeys</source><day>29</day><month>01</month><year>2024</year><volume>1190</volume><fpage>195</fpage><lpage>212</lpage><pub-id pub-id-type="doi">10.3897/zookeys.1190.111583</pub-id></mixed-citation></tp:treatment-meta><tp:nomenclature><label>﻿Genus</label><tp:taxon-name>
              <object-id xmlns:xlink="http://www.w3.org/1999/xlink" content-type="arpha" xlink:type="simple">D2A4F311-21A3-5354-AD39-C5EBA256E015</object-id>
              <tp:taxon-name-part taxon-name-part-type="genus" reg="Talaus">Talaus</tp:taxon-name-part>
            </tp:taxon-name><tp:taxon-authority>Simon, 1886</tp:taxon-authority></tp:nomenclature><tp:treatment-sec sec-type="type species" id="SECID0EBOAC"><title>Type species.</title><p><italic><tp:taxon-name><tp:taxon-name-part taxon-name-part-type="genus" reg="Talaus">Talaus</tp:taxon-name-part><tp:taxon-name-part taxon-name-part-type="species" reg="triangulifer">triangulifer</tp:taxon-name-part></tp:taxon-name></italic> Simon, 1886</p></tp:treatment-sec><tp:treatment-sec sec-type="notes" id="SECID0ESOAC"><title>Notes.</title><p>Before this study, the genus included 13 species (<xref ref-type="bibr" rid="B8">WSC 2023</xref>). One-third of these species are recorded from southern China; the validity of one species, <italic><tp:taxon-name><tp:taxon-name-part taxon-name-part-type="genus" reg="Talaus">T.</tp:taxon-name-part><tp:taxon-name-part taxon-name-part-type="species" reg="xiphosus">xiphosus</tp:taxon-name-part></tp:taxon-name></italic> was doubted by <xref ref-type="bibr" rid="B2">Benjamin (2020)</xref> and is confirmed as a synonym in this study; therefore, only 12 <italic><tp:taxon-name><tp:taxon-name-part taxon-name-part-type="genus" reg="Talaus">Talaus</tp:taxon-name-part></tp:taxon-name></italic> species are restricted to Southeast Asia and the Indomalayan Realm (Bhutan, China, India, Indonesia, Myanmar, Sri Lanka, Vietnam; <xref ref-type="bibr" rid="B8">WSC 2023</xref>). The 13<sup>th</sup> species, <italic><tp:taxon-name><tp:taxon-name-part taxon-name-part-type="genus" reg="Talaus">T.</tp:taxon-name-part><tp:taxon-name-part taxon-name-part-type="species" reg="limbatus">limbatus</tp:taxon-name-part></tp:taxon-name></italic> from South Africa, is probably misplaced.</p></tp:treatment-sec><ref-list><ref id="B8"><mixed-citation xmlns:xlink="http://www.w3.org/1999/xlink" xlink:type="simple">WSC (<year>2023</year>) World Spider Catalog. Natural History Museum Bern. Version 24. <ext-link xlink:href="https://wsc.nmbe.ch/" ext-link-type="uri" xlink:type="simple">https://wsc.nmbe.ch/</ext-link> [Accessed 22 April 2023]</mixed-citation></ref><ref id="B2"><mixed-citation xmlns:xlink="http://www.w3.org/1999/xlink" xlink:type="simple"><person-group><name name-style="western"><surname>Benjamin</surname><given-names>SP</given-names></name></person-group> (<year>2020</year>) <article-title>Distributional and taxonomic notes on the crab spider genus <italic><tp:taxon-name><tp:taxon-name-part taxon-name-part-type="genus">Talaus</tp:taxon-name-part></tp:taxon-name></italic> Simon, 1886 with description of a new species (<tp:taxon-name><tp:taxon-name-part taxon-name-part-type="order">Araneae</tp:taxon-name-part></tp:taxon-name>: <tp:taxon-name><tp:taxon-name-part taxon-name-part-type="family">Thomisidae</tp:taxon-name-part></tp:taxon-name>).</article-title><source>Zootaxa</source><volume>4858</volume>(<issue>3</issue>): <fpage>405</fpage>–<lpage>416</lpage>. <ext-link xlink:href="10.11646/zootaxa.4858.3.6" ext-link-type="doi" xlink:type="simple">https://doi.org/10.11646/zootaxa.4858.3.6</ext-link></mixed-citation></ref></ref-list></tp:taxon-treatment>
