# Supplementary material for: ﻿Notes on species of Talaus Simon, 1886 (Araneae, Thomisidae) from China, with descriptions of two new species
Source: Zookeys. 2024 Jan 29;1190:195–212. doi: 10.3897/zookeys.1190.111583 (PMC10846071; doi:10.3897/zookeys.1190.111583)
Supplement: XML Treatment for Talaus dulongjiang [file zookeys.1190.111583-treatment2.xml]

<!DOCTYPE tp:taxon-treatment
  PUBLIC "-//TaxonX//DTD Taxonomic Treatment Publishing DTD v0 20100105//EN" "tax-treatment-NSO.dtd">
<tp:taxon-treatment xmlns:tp="http://www.plazi.org/taxpub"><tp:treatment-meta><kwd-group><label>Taxon classification</label><kwd>
                <named-content content-type="kingdom">Animalia</named-content>
              </kwd><kwd>
                <named-content content-type="order">Araneae</named-content>
              </kwd><kwd>
                <named-content content-type="family">Thomisidae</named-content>
              </kwd></kwd-group><mixed-citation publication-type="journal"><person-group><name><surname>Li</surname><given-names>Cong-zheng</given-names></name><name><surname>Yao</surname><given-names>Yan-bin</given-names></name><name><surname>Xiao</surname><given-names>Yong-hong</given-names></name><name><surname>Xu</surname><given-names>Xiang</given-names></name><name><surname>Liu</surname><given-names>Ke-ke</given-names></name></person-group><article-title>﻿Notes on species of <italic><tp:taxon-name><tp:taxon-name-part taxon-name-part-type="genus" reg="Talaus">Talaus</tp:taxon-name-part></tp:taxon-name></italic> Simon, 1886 (<tp:taxon-name><tp:taxon-name-part taxon-name-part-type="order">Araneae</tp:taxon-name-part></tp:taxon-name>, <tp:taxon-name><tp:taxon-name-part taxon-name-part-type="family">Thomisidae</tp:taxon-name-part></tp:taxon-name>) from China, with descriptions of two new species</article-title><source>Zookeys</source><day>29</day><month>01</month><year>2024</year><volume>1190</volume><fpage>195</fpage><lpage>212</lpage><pub-id pub-id-type="doi">10.3897/zookeys.1190.111583</pub-id></mixed-citation></tp:treatment-meta><tp:nomenclature><label>﻿</label><tp:taxon-name>
              <object-id xmlns:xlink="http://www.w3.org/1999/xlink" content-type="arpha" xlink:type="simple">D3BB4F92-54B5-5A24-9A18-EAAA8E02EF7C</object-id>
              <tp:taxon-name-part taxon-name-part-type="genus" reg="Talaus">Talaus</tp:taxon-name-part>
              <tp:taxon-name-part taxon-name-part-type="species" reg="dulongjiang">dulongjiang</tp:taxon-name-part>
            </tp:taxon-name><tp:taxon-authority>Tang, Yin, Ubick &amp; Peng, 2008</tp:taxon-authority><xref ref-type="fig" rid="F1">Figs 1</xref><xref ref-type="fig" rid="F2">, 2</xref><tp:nomenclature-citation-list><tp:nomenclature-citation><tp:taxon-name>
                  <tp:taxon-name-part taxon-name-part-type="genus" reg="Talaus">Talaus</tp:taxon-name-part>
                  <tp:taxon-name-part taxon-name-part-type="species" reg="dulongjiang">dulongjiang</tp:taxon-name-part>
                </tp:taxon-name><comment><xref ref-type="bibr" rid="B7">Tang et al., 2008</xref>: 63, figs 1–12.</comment></tp:nomenclature-citation></tp:nomenclature-citation-list></tp:nomenclature><tp:treatment-sec sec-type="type material" id="SECID0ECCAE"><title>Type material examined.</title><p><bold><italic>Paratypes</italic>.</bold> 2 ♂ (DHK-2004-068): China, Yunnan. Province, Gongshan County, Dulongjiang Township, 2.3–3.3 km south of Longyuan Village along Dulongjiang, <named-content xmlns:xlink="http://www.w3.org/1999/xlink" content-type="dwc:verbatimCoordinates" xlink:type="simple"><named-content content-type="geo-json" specific-use="{&#34;type&#34;:&#34;Point&#34;,&#34;coordinates&#34;:[98.321450,28.005320]}" id="NCID0EQCAE" xlink:type="simple">28.00532°N, 98.32145°E</named-content></named-content>, 1685 m, 2 November 2004, David Kavanaugh leg. (Tho-159, paratypes examined, <named-content xmlns:xlink="http://www.w3.org/1999/xlink" content-type="dwc:institutional_code" xlink:title="Hunan Normal University, Changsha, China" xlink:href="http://grbio.org/institution/hunan-normal-university" xlink:type="simple">HNU</named-content>); 4 ♀ (Tang-04-08), Mokewang Bridge, <named-content xmlns:xlink="http://www.w3.org/1999/xlink" content-type="dwc:verbatimCoordinates" xlink:type="simple"><named-content content-type="geo-json" specific-use="{&#34;type&#34;:&#34;Point&#34;,&#34;coordinates&#34;:[98.321030,27.838270]}" id="NCID0E3CAE" xlink:type="simple">27.83827°N, 98.32103°E</named-content></named-content>, 1455 m, 6–7 November 2004, Guo Tang leg., other data same as previous (Tho-159). Holotype not examined.</p></tp:treatment-sec><tp:treatment-sec sec-type="diagnosis" id="SECID0EBDAE"><title>Diagnosis.</title><p>The male of this species is similar to <italic><tp:taxon-name><tp:taxon-name-part taxon-name-part-type="genus" reg="Talaus">T.</tp:taxon-name-part><tp:taxon-name-part taxon-name-part-type="species" reg="niger">niger</tp:taxon-name-part></tp:taxon-name></italic> Tang, Yin, Ubick &amp; Peng, 2008 (<xref ref-type="bibr" rid="B7">Tang et al. 2008</xref>: 65, figs 16–18) in having the same position of the tegular ridge and the filiform embolus, but can be separated from it by the retrolateral tibial apophysis strongly bending forward (vs slightly) and the longer ventral tibial apophysis (vs relatively short) (Fig. <xref ref-type="fig" rid="F1">1C–F</xref>). The females can be easily separated from <italic><tp:taxon-name><tp:taxon-name-part taxon-name-part-type="genus" reg="Talaus">T.</tp:taxon-name-part><tp:taxon-name-part taxon-name-part-type="species" reg="niger">niger</tp:taxon-name-part></tp:taxon-name></italic> (<xref ref-type="bibr" rid="B7">Tang et al. 2008</xref>: 65, fig. 20) by the helical copulatory duct (vs S-shaped) and the slightly separated swollen spermathecae (vs clearly separated) (Fig. <xref ref-type="fig" rid="F2">2D</xref>).</p><fig id="F1" position="float" orientation="portrait"><object-id xmlns:xlink="http://www.w3.org/1999/xlink" content-type="doi" xlink:type="simple">10.3897/zookeys.1190.111583.figure1</object-id><object-id xmlns:xlink="http://www.w3.org/1999/xlink" content-type="arpha" xlink:type="simple">D2D37F9D-570A-57B8-AC81-F3855677CC6D</object-id><label>Figure 1.</label><caption><p><italic><tp:taxon-name><tp:taxon-name-part taxon-name-part-type="genus" reg="Talaus">Talaus</tp:taxon-name-part><tp:taxon-name-part taxon-name-part-type="species" reg="dulongjiang">dulongjiang</tp:taxon-name-part></tp:taxon-name></italic> Tang, Yin, Ubick &amp; Peng, 2008, male <bold>A</bold> habitus, dorsal view <bold>B</bold> habitus, ventral view <bold>C</bold> palp, prolatero-ventral view <bold>D</bold> palp, ventral view <bold>E</bold> palp, ventro-retrolateral view <bold>F</bold> palp, dorsal view. Abbreviations: <abbrev xmlns:xlink="http://www.w3.org/1999/xlink" xlink:title="embolus" id="ABBRID0EMFAE" xlink:type="simple">Em</abbrev> – embolus, <abbrev xmlns:xlink="http://www.w3.org/1999/xlink" xlink:title="retrolateral tibial apophysis" id="ABBRID0EQFAE" xlink:type="simple">RTA</abbrev> – retrolateral tibial apophysis, <abbrev xmlns:xlink="http://www.w3.org/1999/xlink" xlink:title="tegular ridge" id="ABBRID0EUFAE" xlink:type="simple">TR</abbrev> – tegular ridge, <abbrev xmlns:xlink="http://www.w3.org/1999/xlink" xlink:title="ventral tibial apophysis" id="ABBRID0EYFAE" xlink:type="simple">VTA</abbrev> – ventral tibial apophysis. Scale bars: 0.1 mm.</p></caption><graphic xmlns:xlink="http://www.w3.org/1999/xlink" xlink:href="zookeys-1190-195_article-111583__-g001.jpg" position="float" orientation="portrait" xlink:type="simple" id="oo_975603.jpg"><uri content-type="original_file" xlink:type="simple">https://binary.pensoft.net/fig/975603</uri></graphic></fig><fig id="F2" position="float" orientation="portrait"><object-id xmlns:xlink="http://www.w3.org/1999/xlink" content-type="doi" xlink:type="simple">10.3897/zookeys.1190.111583.figure2</object-id><object-id xmlns:xlink="http://www.w3.org/1999/xlink" content-type="arpha" xlink:type="simple">9955E8D2-84A6-5F79-AD83-1EEB9F28F59C</object-id><label>Figure 2.</label><caption><p><italic><tp:taxon-name><tp:taxon-name-part taxon-name-part-type="genus" reg="Talaus">Talaus</tp:taxon-name-part><tp:taxon-name-part taxon-name-part-type="species" reg="dulongjiang">dulongjiang</tp:taxon-name-part></tp:taxon-name></italic> Tang, Yin, Ubick &amp; Peng, 2008, female <bold>A</bold> habitus, dorsal view <bold>B</bold> habitus, ventral view <bold>C</bold> epigyne, ventral view <bold>D</bold> epigyne, dorsal view. Abbreviations: <abbrev xmlns:xlink="http://www.w3.org/1999/xlink" xlink:title="copulatory duct" id="ABBRID0E3GAE" xlink:type="simple">CD</abbrev> – copulatory duct, <abbrev xmlns:xlink="http://www.w3.org/1999/xlink" xlink:title="copulatory opening" id="ABBRID0EAHAE" xlink:type="simple">CO</abbrev> – copulatory opening, <abbrev xmlns:xlink="http://www.w3.org/1999/xlink" xlink:title="fertilization duct" id="ABBRID0EEHAE" xlink:type="simple">FD</abbrev> – fertilization duct, <abbrev xmlns:xlink="http://www.w3.org/1999/xlink" xlink:title="spermatheca" id="ABBRID0EIHAE" xlink:type="simple">Spe</abbrev> – spermatheca. Scale bars: 0.2 mm (<bold>A, B</bold>); 0.05 mm (<bold>C, D</bold>).</p></caption><graphic xmlns:xlink="http://www.w3.org/1999/xlink" xlink:href="zookeys-1190-195_article-111583__-g002.jpg" position="float" orientation="portrait" xlink:type="simple" id="oo_975604.jpg"><uri content-type="original_file" xlink:type="simple">https://binary.pensoft.net/fig/975604</uri></graphic></fig></tp:treatment-sec><tp:treatment-sec sec-type="description" id="SECID0EVHAE"><title>Description.</title><p>Male habitus as in Fig. <xref ref-type="fig" rid="F1">1A, B</xref>, palp in Fig. <xref ref-type="fig" rid="F1">1C–F</xref>. <bold><italic>Palp</italic></bold>: tibia with two apophyses, the ventral one slightly shorter than retrolateral one, but longer than tibia, with a strongly curved apex directed prolaterally; retrolateral one relatively thin, basally slightly curved antero-retrolaterally in ventral view, longer than tibia; tegular ridge long, basally arising from ~ 12 o’clock position of the tegulum; embolus filiform, spiraling nearly 3/4 coil, arising from 3 o’clock and ending at ~ 1 o’clock on tegulum. Female habitus as in Fig. <xref ref-type="fig" rid="F2">2A, B</xref>, epigyne in Fig. <xref ref-type="fig" rid="F2">2C, D</xref>. <bold><italic>Epigyne</italic></bold>: copulatory openings relatively large, sub-antero-laterally located; copulatory ducts broad and long, looping 1.75 coils; spermathecae swollen, slightly separated by ~ 1/7 of their width; fertilization ducts located posteriorly, directed anterolaterally.</p></tp:treatment-sec><tp:treatment-sec sec-type="distribution" id="SECID0ERIAE"><title>Distribution.</title><p>Known from Yunnan Province, China (Fig. <xref ref-type="fig" rid="F12">12</xref>).</p></tp:treatment-sec><tp:treatment-sec sec-type="remarks" id="SECID0E2IAE"><title>Remarks.</title><p>According to <xref ref-type="bibr" rid="B7">Tang et al. (2008)</xref> the original material consisted of three males and seven females; two males and four females were deposited in <named-content xmlns:xlink="http://www.w3.org/1999/xlink" content-type="dwc:institutional_code" xlink:title="Hunan Normal University, Changsha, China" xlink:href="http://grbio.org/institution/hunan-normal-university" xlink:type="simple">HNU</named-content> and one male and three females in <named-content xmlns:xlink="http://www.w3.org/1999/xlink" content-type="dwc:institutional_code" xlink:title="California Academy of Sciences, San Francisco, USA" xlink:href="http://grbio.org/institution/california-academy-sciences-herbarium" xlink:type="simple">CAS</named-content>. However, only two males and four females (but not the holotype) were found in <named-content xmlns:xlink="http://www.w3.org/1999/xlink" content-type="dwc:institutional_code" xlink:title="Hunan Normal University, Changsha, China" xlink:href="http://grbio.org/institution/hunan-normal-university" xlink:type="simple">HNU</named-content> and there are no striking markings on them: the label data match the localities of the paratypes recorded by <xref ref-type="bibr" rid="B7">Tang et al. (2008</xref>: 63).</p></tp:treatment-sec><tp:treatment-sec><!--Section generated to contain objects referenced in tp:taxon-treatment.--><fig id="F12" position="float" orientation="portrait"><object-id xmlns:xlink="http://www.w3.org/1999/xlink" content-type="doi" xlink:type="simple">10.3897/zookeys.1190.111583.figure12</object-id><object-id xmlns:xlink="http://www.w3.org/1999/xlink" content-type="arpha" xlink:type="simple">136D5FB8-9C06-5A93-ABF3-76831EE7A8EE</object-id><label>Figure 12.</label><caption><p>Distributional records of <italic><tp:taxon-name><tp:taxon-name-part taxon-name-part-type="genus" reg="Talaus">Talaus</tp:taxon-name-part><tp:taxon-name-part taxon-name-part-type="species" reg="dulongjiang">dulongjiang</tp:taxon-name-part></tp:taxon-name></italic> Tang, Yin, Ubick &amp; Peng, 2008 (yellow circles), <italic><tp:taxon-name><tp:taxon-name-part taxon-name-part-type="genus" reg="Talaus">T.</tp:taxon-name-part><tp:taxon-name-part taxon-name-part-type="species" reg="niger">niger</tp:taxon-name-part></tp:taxon-name></italic> Tang, Yin, Ubick &amp; Peng, 2008 (black circle), <italic><tp:taxon-name><tp:taxon-name-part taxon-name-part-type="genus" reg="Talaus">T.</tp:taxon-name-part><tp:taxon-name-part taxon-name-part-type="species" reg="sulcus">sulcus</tp:taxon-name-part></tp:taxon-name></italic> Tang &amp; Li, 2010 (red triangles), <italic><tp:taxon-name><tp:taxon-name-part taxon-name-part-type="genus" reg="Talaus">T.</tp:taxon-name-part><tp:taxon-name-part taxon-name-part-type="species" reg="triangulifer">triangulifer</tp:taxon-name-part></tp:taxon-name></italic> Simon, 1886 (green circles), <italic><tp:taxon-name><tp:taxon-name-part taxon-name-part-type="genus" reg="Talaus">T.</tp:taxon-name-part><tp:taxon-name-part taxon-name-part-type="species" reg="yuyang">yuyang</tp:taxon-name-part></tp:taxon-name></italic> sp. nov. (blue circles) and <italic><tp:taxon-name><tp:taxon-name-part taxon-name-part-type="genus" reg="Talaus">T.</tp:taxon-name-part><tp:taxon-name-part taxon-name-part-type="species" reg="zhangjiangkou">zhangjiangkou</tp:taxon-name-part></tp:taxon-name></italic> sp. nov. (red square) from China.</p></caption><graphic xmlns:xlink="http://www.w3.org/1999/xlink" xlink:href="zookeys-1190-195_article-111583__-g012.jpg" position="float" orientation="portrait" xlink:type="simple" id="oo_975614.jpg"><uri content-type="original_file" xlink:type="simple">https://binary.pensoft.net/fig/975614</uri></graphic></fig></tp:treatment-sec><ref-list><ref id="B7"><mixed-citation xmlns:xlink="http://www.w3.org/1999/xlink" xlink:type="simple"><person-group><name name-style="western"><surname>Tang</surname><given-names>G</given-names></name><name name-style="western"><surname>Yin</surname><given-names>CM</given-names></name><name name-style="western"><surname>Ubick</surname><given-names>D</given-names></name><name name-style="western"><surname>Peng</surname><given-names>XJ</given-names></name></person-group> (<year>2008</year>) <article-title>Two new species of the crab spider genus <italic><tp:taxon-name><tp:taxon-name-part taxon-name-part-type="genus">Talaus</tp:taxon-name-part></tp:taxon-name></italic> (<tp:taxon-name><tp:taxon-name-part taxon-name-part-type="order">Araneae</tp:taxon-name-part></tp:taxon-name>: <tp:taxon-name><tp:taxon-name-part taxon-name-part-type="family">Thomisidae</tp:taxon-name-part></tp:taxon-name>) from Yunnan Province, China.</article-title><source>Zootaxa</source><volume>1815</volume>(<issue>1</issue>): <fpage>62</fpage>–<lpage>68</lpage>. <ext-link xlink:href="10.11646/zootaxa.1815.1.6" ext-link-type="doi" xlink:type="simple">https://doi.org/10.11646/zootaxa.1815.1.6</ext-link></mixed-citation></ref></ref-list></tp:taxon-treatment>
