# Supplementary material for: ﻿Notes on species of Talaus Simon, 1886 (Araneae, Thomisidae) from China, with descriptions of two new species
Source: Zookeys. 2024 Jan 29;1190:195–212. doi: 10.3897/zookeys.1190.111583 (PMC10846071; doi:10.3897/zookeys.1190.111583)
Supplement: XML Treatment for Talaus niger [file zookeys.1190.111583-treatment3.xml]

<!DOCTYPE tp:taxon-treatment
  PUBLIC "-//TaxonX//DTD Taxonomic Treatment Publishing DTD v0 20100105//EN" "tax-treatment-NSO.dtd">
<tp:taxon-treatment xmlns:tp="http://www.plazi.org/taxpub"><tp:treatment-meta><kwd-group><label>Taxon classification</label><kwd>
                <named-content content-type="kingdom">Animalia</named-content>
              </kwd><kwd>
                <named-content content-type="order">Araneae</named-content>
              </kwd><kwd>
                <named-content content-type="family">Thomisidae</named-content>
              </kwd></kwd-group><mixed-citation publication-type="journal"><person-group><name><surname>Li</surname><given-names>Cong-zheng</given-names></name><name><surname>Yao</surname><given-names>Yan-bin</given-names></name><name><surname>Xiao</surname><given-names>Yong-hong</given-names></name><name><surname>Xu</surname><given-names>Xiang</given-names></name><name><surname>Liu</surname><given-names>Ke-ke</given-names></name></person-group><article-title>﻿Notes on species of <italic><tp:taxon-name><tp:taxon-name-part taxon-name-part-type="genus" reg="Talaus">Talaus</tp:taxon-name-part></tp:taxon-name></italic> Simon, 1886 (<tp:taxon-name><tp:taxon-name-part taxon-name-part-type="order">Araneae</tp:taxon-name-part></tp:taxon-name>, <tp:taxon-name><tp:taxon-name-part taxon-name-part-type="family">Thomisidae</tp:taxon-name-part></tp:taxon-name>) from China, with descriptions of two new species</article-title><source>Zookeys</source><day>29</day><month>01</month><year>2024</year><volume>1190</volume><fpage>195</fpage><lpage>212</lpage><pub-id pub-id-type="doi">10.3897/zookeys.1190.111583</pub-id></mixed-citation></tp:treatment-meta><tp:nomenclature><label>﻿</label><tp:taxon-name>
              <object-id xmlns:xlink="http://www.w3.org/1999/xlink" content-type="arpha" xlink:type="simple">83943FE9-595B-5569-AC5E-3DC31173A7FB</object-id>
              <tp:taxon-name-part taxon-name-part-type="genus" reg="Talaus">Talaus</tp:taxon-name-part>
              <tp:taxon-name-part taxon-name-part-type="species" reg="niger">niger</tp:taxon-name-part>
            </tp:taxon-name><tp:taxon-authority>Tang, Yin, Ubick &amp; Peng, 2008</tp:taxon-authority><xref ref-type="fig" rid="F3">Fig. 3</xref><tp:nomenclature-citation-list><tp:nomenclature-citation><tp:taxon-name>
                  <tp:taxon-name-part taxon-name-part-type="genus" reg="Talaus">Talaus</tp:taxon-name-part>
                  <tp:taxon-name-part taxon-name-part-type="species" reg="niger">niger</tp:taxon-name-part>
                </tp:taxon-name><comment><xref ref-type="bibr" rid="B7">Tang et al., 2008</xref>c: 65, figs 13–23.</comment></tp:nomenclature-citation></tp:nomenclature-citation-list></tp:nomenclature><tp:treatment-sec sec-type="type material" id="SECID0EPLAE"><title>Type material examined.</title><p><bold><italic>Paratype</italic>.</bold> 2 ♀ (GKJ020): CHINA, Yunnan Province, Tengchong County, Wuhe Township, Tongjiazhuang Village, Longchuanjiang River (Longjiang Bridge), along river, <named-content xmlns:xlink="http://www.w3.org/1999/xlink" content-type="dwc:verbatimCoordinates" xlink:type="simple"><named-content content-type="geo-json" specific-use="{&#34;type&#34;:&#34;Point&#34;,&#34;coordinates&#34;:[98.674390,24.892840]}" id="NCID0E4LAE" xlink:type="simple">24.89284°N, 98.67439°E</named-content></named-content>, 1210 m, 24 May 2005, Heng-mei Yan &amp; Ke-ji Guo leg. (Tho-202). Holotype not examined.</p></tp:treatment-sec><tp:treatment-sec sec-type="diagnosis" id="SECID0ECMAE"><title>Diagnosis.</title><p>The female can easily be recognized by the S-shaped copulatory ducts with a swollen median part (Fig. <xref ref-type="fig" rid="F3">3D</xref>).</p></tp:treatment-sec><tp:treatment-sec sec-type="description" id="SECID0EMMAE"><title>Description.</title><p>Female habitus as in Fig. <xref ref-type="fig" rid="F3">3A, B</xref>, epigyne in Fig. <xref ref-type="fig" rid="F3">3C, D</xref>. <bold><italic>Epigyne</italic></bold>: copulatory openings relatively large, antero-medially located, with sclerotized and round margins; epigynal hood posteriorly located, thumb-like; copulatory ducts S-shaped, anterior part relative narrow, L-shaped, medial and posterior part swollen, extending transversally; spermathecae triangular, widely separated by approximately half of their width; fertilization ducts located posteriorly, directed anteriorly.</p><fig id="F3" position="float" orientation="portrait"><object-id xmlns:xlink="http://www.w3.org/1999/xlink" content-type="doi" xlink:type="simple">10.3897/zookeys.1190.111583.figure3</object-id><object-id xmlns:xlink="http://www.w3.org/1999/xlink" content-type="arpha" xlink:type="simple">8D064A63-B2FB-55E1-A86D-83E0A7F9BC8A</object-id><label>Figure 3.</label><caption><p><italic><tp:taxon-name><tp:taxon-name-part taxon-name-part-type="genus" reg="Talaus">Talaus</tp:taxon-name-part><tp:taxon-name-part taxon-name-part-type="species" reg="niger">niger</tp:taxon-name-part></tp:taxon-name></italic> Tang, Yin, Ubick &amp; Peng, 2008, female <bold>A</bold> habitus, dorsal view <bold>B</bold> habitus, ventral view <bold>C</bold> epigyne, ventral view <bold>D</bold> epigyne, dorsal view. Abbreviations: <abbrev xmlns:xlink="http://www.w3.org/1999/xlink" xlink:title="copulatory duct" id="ABBRID0EYNAE" xlink:type="simple">CD</abbrev> – copulatory duct, <abbrev xmlns:xlink="http://www.w3.org/1999/xlink" xlink:title="copulatory opening" id="ABBRID0E3NAE" xlink:type="simple">CO</abbrev> – copulatory opening, <abbrev xmlns:xlink="http://www.w3.org/1999/xlink" xlink:title="epigynal hood" id="ABBRID0EAOAE" xlink:type="simple">EH</abbrev> – epigynal hood, <abbrev xmlns:xlink="http://www.w3.org/1999/xlink" xlink:title="fertilization duct" id="ABBRID0EEOAE" xlink:type="simple">FD</abbrev> – fertilization duct, <abbrev xmlns:xlink="http://www.w3.org/1999/xlink" xlink:title="spermatheca" id="ABBRID0EIOAE" xlink:type="simple">Spe</abbrev> – spermatheca. Scale bars: 0.2 mm (<bold>A, B</bold>); 0.05 mm (<bold>C, D</bold>).</p></caption><graphic xmlns:xlink="http://www.w3.org/1999/xlink" xlink:href="zookeys-1190-195_article-111583__-g003.jpg" position="float" orientation="portrait" xlink:type="simple" id="oo_975605.jpg"><uri content-type="original_file" xlink:type="simple">https://binary.pensoft.net/fig/975605</uri></graphic></fig></tp:treatment-sec><tp:treatment-sec sec-type="distribution" id="SECID0EVOAE"><title>Distribution.</title><p>Known only from the type locality in Yunnan Province, China (Fig. <xref ref-type="fig" rid="F12">12</xref>).</p></tp:treatment-sec><tp:treatment-sec sec-type="remarks" id="SECID0E6OAE"><title>Remarks.</title><p>According to <xref ref-type="bibr" rid="B7">Tang et al. (2008</xref>: 65), the original materials consisted of a male and two females, one female deposited in <named-content xmlns:xlink="http://www.w3.org/1999/xlink" content-type="dwc:institutional_code" xlink:title="Hunan Normal University, Changsha, China" xlink:href="http://grbio.org/institution/hunan-normal-university" xlink:type="simple">HNU</named-content> and one female in <named-content xmlns:xlink="http://www.w3.org/1999/xlink" content-type="dwc:institutional_code" xlink:title="California Academy of Sciences, San Francisco, USA" xlink:href="http://grbio.org/institution/california-academy-sciences-herbarium" xlink:type="simple">CAS</named-content>. However, two females and no male holotype were found in <named-content xmlns:xlink="http://www.w3.org/1999/xlink" content-type="dwc:institutional_code" xlink:title="Hunan Normal University, Changsha, China" xlink:href="http://grbio.org/institution/hunan-normal-university" xlink:type="simple">HNU</named-content> and there are no labels designating the paratypes. Based on the locality information and the original illustration given in their paper, these specimens can be confirmed as the paratypes of <italic><tp:taxon-name><tp:taxon-name-part taxon-name-part-type="genus" reg="Talaus">T.</tp:taxon-name-part><tp:taxon-name-part taxon-name-part-type="species" reg="niger">niger</tp:taxon-name-part></tp:taxon-name></italic> and have been labelled as such. They are somewhat shriveled after alcohol evaporated during storage, but their epigynes still can be clearly recognized after pancreatin digestion and are now placed on labelled slides.</p></tp:treatment-sec><tp:treatment-sec><!--Section generated to contain objects referenced in tp:taxon-treatment.--><fig id="F12" position="float" orientation="portrait"><object-id xmlns:xlink="http://www.w3.org/1999/xlink" content-type="doi" xlink:type="simple">10.3897/zookeys.1190.111583.figure12</object-id><object-id xmlns:xlink="http://www.w3.org/1999/xlink" content-type="arpha" xlink:type="simple">136D5FB8-9C06-5A93-ABF3-76831EE7A8EE</object-id><label>Figure 12.</label><caption><p>Distributional records of <italic><tp:taxon-name><tp:taxon-name-part taxon-name-part-type="genus" reg="Talaus">Talaus</tp:taxon-name-part><tp:taxon-name-part taxon-name-part-type="species" reg="dulongjiang">dulongjiang</tp:taxon-name-part></tp:taxon-name></italic> Tang, Yin, Ubick &amp; Peng, 2008 (yellow circles), <italic><tp:taxon-name><tp:taxon-name-part taxon-name-part-type="genus" reg="Talaus">T.</tp:taxon-name-part><tp:taxon-name-part taxon-name-part-type="species" reg="niger">niger</tp:taxon-name-part></tp:taxon-name></italic> Tang, Yin, Ubick &amp; Peng, 2008 (black circle), <italic><tp:taxon-name><tp:taxon-name-part taxon-name-part-type="genus" reg="Talaus">T.</tp:taxon-name-part><tp:taxon-name-part taxon-name-part-type="species" reg="sulcus">sulcus</tp:taxon-name-part></tp:taxon-name></italic> Tang &amp; Li, 2010 (red triangles), <italic><tp:taxon-name><tp:taxon-name-part taxon-name-part-type="genus" reg="Talaus">T.</tp:taxon-name-part><tp:taxon-name-part taxon-name-part-type="species" reg="triangulifer">triangulifer</tp:taxon-name-part></tp:taxon-name></italic> Simon, 1886 (green circles), <italic><tp:taxon-name><tp:taxon-name-part taxon-name-part-type="genus" reg="Talaus">T.</tp:taxon-name-part><tp:taxon-name-part taxon-name-part-type="species" reg="yuyang">yuyang</tp:taxon-name-part></tp:taxon-name></italic> sp. nov. (blue circles) and <italic><tp:taxon-name><tp:taxon-name-part taxon-name-part-type="genus" reg="Talaus">T.</tp:taxon-name-part><tp:taxon-name-part taxon-name-part-type="species" reg="zhangjiangkou">zhangjiangkou</tp:taxon-name-part></tp:taxon-name></italic> sp. nov. (red square) from China.</p></caption><graphic xmlns:xlink="http://www.w3.org/1999/xlink" xlink:href="zookeys-1190-195_article-111583__-g012.jpg" position="float" orientation="portrait" xlink:type="simple" id="oo_975614.jpg"><uri content-type="original_file" xlink:type="simple">https://binary.pensoft.net/fig/975614</uri></graphic></fig></tp:treatment-sec><ref-list><ref id="B7"><mixed-citation xmlns:xlink="http://www.w3.org/1999/xlink" xlink:type="simple"><person-group><name name-style="western"><surname>Tang</surname><given-names>G</given-names></name><name name-style="western"><surname>Yin</surname><given-names>CM</given-names></name><name name-style="western"><surname>Ubick</surname><given-names>D</given-names></name><name name-style="western"><surname>Peng</surname><given-names>XJ</given-names></name></person-group> (<year>2008</year>) <article-title>Two new species of the crab spider genus <italic><tp:taxon-name><tp:taxon-name-part taxon-name-part-type="genus">Talaus</tp:taxon-name-part></tp:taxon-name></italic> (<tp:taxon-name><tp:taxon-name-part taxon-name-part-type="order">Araneae</tp:taxon-name-part></tp:taxon-name>: <tp:taxon-name><tp:taxon-name-part taxon-name-part-type="family">Thomisidae</tp:taxon-name-part></tp:taxon-name>) from Yunnan Province, China.</article-title><source>Zootaxa</source><volume>1815</volume>(<issue>1</issue>): <fpage>62</fpage>–<lpage>68</lpage>. <ext-link xlink:href="10.11646/zootaxa.1815.1.6" ext-link-type="doi" xlink:type="simple">https://doi.org/10.11646/zootaxa.1815.1.6</ext-link></mixed-citation></ref></ref-list></tp:taxon-treatment>
