# Supplementary material for: ﻿Notes on species of Talaus Simon, 1886 (Araneae, Thomisidae) from China, with descriptions of two new species
Source: Zookeys. 2024 Jan 29;1190:195–212. doi: 10.3897/zookeys.1190.111583 (PMC10846071; doi:10.3897/zookeys.1190.111583)
Supplement: XML Treatment for Talaus triangulifer [file zookeys.1190.111583-treatment5.xml]

<!DOCTYPE tp:taxon-treatment
  PUBLIC "-//TaxonX//DTD Taxonomic Treatment Publishing DTD v0 20100105//EN" "tax-treatment-NSO.dtd">
<tp:taxon-treatment xmlns:tp="http://www.plazi.org/taxpub"><tp:treatment-meta><kwd-group><label>Taxon classification</label><kwd>
                <named-content content-type="kingdom">Animalia</named-content>
              </kwd><kwd>
                <named-content content-type="order">Araneae</named-content>
              </kwd><kwd>
                <named-content content-type="family">Thomisidae</named-content>
              </kwd></kwd-group><mixed-citation publication-type="journal"><person-group><name><surname>Li</surname><given-names>Cong-zheng</given-names></name><name><surname>Yao</surname><given-names>Yan-bin</given-names></name><name><surname>Xiao</surname><given-names>Yong-hong</given-names></name><name><surname>Xu</surname><given-names>Xiang</given-names></name><name><surname>Liu</surname><given-names>Ke-ke</given-names></name></person-group><article-title>﻿Notes on species of <italic><tp:taxon-name><tp:taxon-name-part taxon-name-part-type="genus" reg="Talaus">Talaus</tp:taxon-name-part></tp:taxon-name></italic> Simon, 1886 (<tp:taxon-name><tp:taxon-name-part taxon-name-part-type="order">Araneae</tp:taxon-name-part></tp:taxon-name>, <tp:taxon-name><tp:taxon-name-part taxon-name-part-type="family">Thomisidae</tp:taxon-name-part></tp:taxon-name>) from China, with descriptions of two new species</article-title><source>Zookeys</source><day>29</day><month>01</month><year>2024</year><volume>1190</volume><fpage>195</fpage><lpage>212</lpage><pub-id pub-id-type="doi">10.3897/zookeys.1190.111583</pub-id></mixed-citation></tp:treatment-meta><tp:nomenclature><label>﻿</label><tp:taxon-name>
              <object-id xmlns:xlink="http://www.w3.org/1999/xlink" content-type="arpha" xlink:type="simple">EE15D876-64B4-5D18-BC35-4649845C5619</object-id>
              <tp:taxon-name-part taxon-name-part-type="genus" reg="Talaus">Talaus</tp:taxon-name-part>
              <tp:taxon-name-part taxon-name-part-type="species" reg="triangulifer">triangulifer</tp:taxon-name-part>
            </tp:taxon-name><tp:taxon-authority>Simon, 1886</tp:taxon-authority><xref ref-type="fig" rid="F6">Figs 6</xref><xref ref-type="fig" rid="F7">, 7</xref><tp:nomenclature-citation-list><tp:nomenclature-citation><tp:taxon-name>
                  <tp:taxon-name-part taxon-name-part-type="genus" reg="Talaus">Talaus</tp:taxon-name-part>
                  <tp:taxon-name-part taxon-name-part-type="species" reg="triangulifer">triangulifer</tp:taxon-name-part>
                </tp:taxon-name><comment>Simon, 1886: 172); <xref ref-type="bibr" rid="B2">Benjamin 2020</xref>: 414, figs 2C, H–J, 4E, 7A–B.</comment></tp:nomenclature-citation><tp:nomenclature-citation><tp:taxon-name>
                  <tp:taxon-name-part taxon-name-part-type="genus" reg="Talaus">Talaus</tp:taxon-name-part>
                  <tp:taxon-name-part taxon-name-part-type="species" reg="xiphosus">xiphosus</tp:taxon-name-part>
                </tp:taxon-name><comment>Zhu &amp; Ono, 2007: 81, figs 1–5; <xref ref-type="bibr" rid="B2">Benjamin 2020</xref>: 415 (“probably a synonym of <tp:taxon-name><tp:taxon-name-part taxon-name-part-type="genus" reg="Talaus">T.</tp:taxon-name-part><tp:taxon-name-part taxon-name-part-type="species" reg="triangulifer">triangulifer</tp:taxon-name-part></tp:taxon-name>”). syn. nov.</comment></tp:nomenclature-citation></tp:nomenclature-citation-list></tp:nomenclature><tp:treatment-sec sec-type="material" id="SECID0EC4AE"><title>Other material examined.</title><p>3 ♂: China, Guangxi Zhuang Autonomous Region, Chongzuo City, Longzhou County, Nonggang National Nature Reserve, Sanlian Station, Longdan, <named-content xmlns:xlink="http://www.w3.org/1999/xlink" content-type="dwc:verbatimCoordinates" xlink:type="simple"><named-content content-type="geo-json" specific-use="{&#34;type&#34;:&#34;Point&#34;,&#34;coordinates&#34;:[106.836970,22.534700]}" id="NCID0EL4AE" xlink:type="simple">22.53470°N, 106.83697°E</named-content></named-content>, 307 m, 31 October 2017, Ai-lan He, Ke-ke Liu, Qu Cai, Ji-he Liu, Jin-xin Liu &amp; Zong-guang Huang leg. (Tho-029, <named-content xmlns:xlink="http://www.w3.org/1999/xlink" content-type="dwc:institutional_code" xlink:title="Hunan Normal University, Changsha, China" xlink:href="http://grbio.org/institution/hunan-normal-university" xlink:type="simple">HNU</named-content>); 1 ♀, 30 October 2017, other data as previous; 14 ♂ 11 ♀, Nonggang Station, Boarded-up Houses, <named-content xmlns:xlink="http://www.w3.org/1999/xlink" content-type="dwc:verbatimCoordinates" xlink:type="simple"><named-content content-type="geo-json" specific-use="{&#34;type&#34;:&#34;Point&#34;,&#34;coordinates&#34;:[106.923590,22.464440]}" id="NCID0EX4AE" xlink:type="simple">22.46444°N, 106.92359°E</named-content></named-content>, 188 m, 28 October 2017, other data as previous; 5 ♂ 11 ♀, Core Area, <named-content xmlns:xlink="http://www.w3.org/1999/xlink" content-type="dwc:verbatimCoordinates" xlink:type="simple"><named-content content-type="geo-json" specific-use="{&#34;type&#34;:&#34;Point&#34;,&#34;coordinates&#34;:[106.932380,22.464150]}" id="NCID0E64AE" xlink:type="simple">22.46415°N, 106.93238°E</named-content></named-content>, 228 m, 26 October 2017, other data as previous; 4 ♂ 3 ♀, 27 October 2017, other data as previous; 6 ♂ 6 ♀, Longjiang Ligatures, <named-content xmlns:xlink="http://www.w3.org/1999/xlink" content-type="dwc:verbatimCoordinates" xlink:type="simple"><named-content content-type="geo-json" specific-use="{&#34;type&#34;:&#34;Point&#34;,&#34;coordinates&#34;:[106.909210,22.477000]}" id="NCID0EH5AE" xlink:type="simple">22.4770°N, 106.90921°E</named-content></named-content> 204 m, 28 October 2017, other data as previous; 12 ♂ 1 ♀, 27 October 2017, other data as previous; 12 ♂ 8 ♀, Longhengtun, <named-content xmlns:xlink="http://www.w3.org/1999/xlink" content-type="dwc:verbatimCoordinates" xlink:type="simple"><named-content content-type="geo-json" specific-use="{&#34;type&#34;:&#34;Point&#34;,&#34;coordinates&#34;:[106.983070,22.474500]}" id="NCID0EP5AE" xlink:type="simple">22.47450°N, 106.98307°E</named-content></named-content>, 270 m, 29 October 2017, other data as previous; 1 ♂ 3 ♀, <named-content xmlns:xlink="http://www.w3.org/1999/xlink" content-type="dwc:verbatimCoordinates" xlink:type="simple"><named-content content-type="geo-json" specific-use="{&#34;type&#34;:&#34;Point&#34;,&#34;coordinates&#34;:[106.970510,22.471660]}" id="NCID0EX5AE" xlink:type="simple">22.47166°N, 106.97051°E</named-content></named-content>, 163 m, other data as previous; 1 ♂ 1 ♀, Nanning City, Wuming County, Damingshan National Nature Reserve, Sanbao Station, Chaoyang, <named-content xmlns:xlink="http://www.w3.org/1999/xlink" content-type="dwc:verbatimCoordinates" xlink:type="simple"><named-content content-type="geo-json" specific-use="{&#34;type&#34;:&#34;Point&#34;,&#34;coordinates&#34;:[108.384600,23.520466]}" id="NCID0E65AE" xlink:type="simple">23°31'13.679"N, 108°23'4.560"E</named-content></named-content>, 3 November 2018, 593 m, Ai-lan He, Ke-ke Liu, Hui-juan Sheng, Ji-he Liu, Jin-xin Liu &amp; Zong-guang Huang leg.; 9 ♂ 1 ♀, Ganlan Station, <named-content xmlns:xlink="http://www.w3.org/1999/xlink" content-type="dwc:verbatimCoordinates" xlink:type="simple"><named-content content-type="geo-json" specific-use="{&#34;type&#34;:&#34;Point&#34;,&#34;coordinates&#34;:[108.421190,23.570939]}" id="NCID0EH6AE" xlink:type="simple">23°34'15.380"N, 108°25'16.284"E</named-content></named-content>, 7 November 2018, 485 m, other data as previous; 1 ♂ 2 ♀, Shanglin County, Zhaojiang Station, <named-content xmlns:xlink="http://www.w3.org/1999/xlink" content-type="dwc:verbatimCoordinates" xlink:type="simple"><named-content content-type="geo-json" specific-use="{&#34;type&#34;:&#34;Point&#34;,&#34;coordinates&#34;:[108.392400,23.450500]}" id="NCID0EP6AE" xlink:type="simple">23°27'1.8"N, 108°23'32.639"E</named-content></named-content>, 6 November 2018, 263 m, other data as previous; 1 ♂ 1 ♀, Jilong Station <named-content xmlns:xlink="http://www.w3.org/1999/xlink" content-type="dwc:verbatimCoordinates" xlink:type="simple"><named-content content-type="geo-json" specific-use="{&#34;type&#34;:&#34;Point&#34;,&#34;coordinates&#34;:[108.442400,23.434800]}" id="NCID0EX6AE" xlink:type="simple">23°26'5.279"N, 108°26'32.639"E</named-content></named-content>, 591 m, 5 November 2018, other data as previous; 17 ♂ 28 ♀, Chongzuo City, Jiangzhou District, Zuozhou Town, Guanghe Village, Hecuntun, Nongyao, <named-content xmlns:xlink="http://www.w3.org/1999/xlink" content-type="dwc:verbatimCoordinates" xlink:type="simple"><named-content content-type="geo-json" specific-use="{&#34;type&#34;:&#34;Point&#34;,&#34;coordinates&#34;:[107.427950,22.605300]}" id="NCID0EAAAG" xlink:type="simple">22°36.318'N, 107°25.677'E</named-content></named-content>, 224 m, 9 September 2015, Bing Zhou, Wang Liu, Ji-he Liu, Qu Cai, Xian-feng Huang &amp; Da Li leg.; 8 ♂ 7 ♀, Longmitun, Nongxing, <named-content xmlns:xlink="http://www.w3.org/1999/xlink" content-type="dwc:verbatimCoordinates" xlink:type="simple"><named-content content-type="geo-json" specific-use="{&#34;type&#34;:&#34;Point&#34;,&#34;coordinates&#34;:[107.438050,22.569833]}" id="NCID0EIAAG" xlink:type="simple">22°34.190'N, 107°26.283'E</named-content></named-content>, 272 m, 7 September 2015, other data as previous; 11 ♀, Hecuntun, Nongteng, <named-content xmlns:xlink="http://www.w3.org/1999/xlink" content-type="dwc:verbatimCoordinates" xlink:type="simple"><named-content content-type="geo-json" specific-use="{&#34;type&#34;:&#34;Point&#34;,&#34;coordinates&#34;:[107.423833,22.584567]}" id="NCID0EQAAG" xlink:type="simple">22°35.074'N, 107°25.430'E</named-content></named-content>, 235 m, 4 September 2015, other data as previous; 1 ♂ 11 ♀, Nongdan, <named-content xmlns:xlink="http://www.w3.org/1999/xlink" content-type="dwc:verbatimCoordinates" xlink:type="simple"><named-content content-type="geo-json" specific-use="{&#34;type&#34;:&#34;Point&#34;,&#34;coordinates&#34;:[107.404917,22.567567]}" id="NCID0EYAAG" xlink:type="simple">22°34.054'N, 107°24.295'E</named-content></named-content>, 296 m, 30 August 2015, other data as previous; 2 ♂, 12 ♀, Pairutun, <named-content xmlns:xlink="http://www.w3.org/1999/xlink" content-type="dwc:verbatimCoordinates" xlink:type="simple"><named-content content-type="geo-json" specific-use="{&#34;type&#34;:&#34;Point&#34;,&#34;coordinates&#34;:[107.428067,22.581850]}" id="NCID0EABAG" xlink:type="simple">22°34.911'N, 107°25.684'E</named-content></named-content>, 226 m, 3 September 2015, other data as previous; 7 ♂, 26 ♀, Nongheng, along the mountain road, <named-content xmlns:xlink="http://www.w3.org/1999/xlink" content-type="dwc:verbatimCoordinates" xlink:type="simple"><named-content content-type="geo-json" specific-use="{&#34;type&#34;:&#34;Point&#34;,&#34;coordinates&#34;:[107.415250,22.579000]}" id="NCID0EIBAG" xlink:type="simple">22°34.740'N, 107°24.915'E</named-content></named-content>, 271 m, 29 August 2015, other data as previous; 2 ♂ 4 ♀, Duolu Town, Duobai Village, Longquantun, Nongquan, <named-content xmlns:xlink="http://www.w3.org/1999/xlink" content-type="dwc:verbatimCoordinates" xlink:type="simple"><named-content content-type="geo-json" specific-use="{&#34;type&#34;:&#34;Point&#34;,&#34;coordinates&#34;:[107.453683,22.539867]}" id="NCID0EQBAG" xlink:type="simple">22°32.392'N, 107°27.221'E</named-content></named-content>, 145 m, 10 September 2015, other data as previous.</p></tp:treatment-sec><tp:treatment-sec sec-type="diagnosis" id="SECID0EVBAG"><title>Diagnosis.</title><p>The species can be easily differentiated from other <italic><tp:taxon-name><tp:taxon-name-part taxon-name-part-type="genus" reg="Talaus">Talaus</tp:taxon-name-part></tp:taxon-name></italic> species by the long straight xiphoid embolus [vs curved in <italic><tp:taxon-name><tp:taxon-name-part taxon-name-part-type="genus" reg="Talaus">T.</tp:taxon-name-part><tp:taxon-name-part taxon-name-part-type="species" reg="beccarii">beccarii</tp:taxon-name-part></tp:taxon-name></italic> (Benjamin, 2020: 406, fig. 1A); short in <italic><tp:taxon-name><tp:taxon-name-part taxon-name-part-type="genus" reg="Talaus">T.</tp:taxon-name-part><tp:taxon-name-part taxon-name-part-type="species" reg="opportunus">opportunus</tp:taxon-name-part></tp:taxon-name></italic> (<xref ref-type="bibr" rid="B2">Benjamin 2020</xref>: 411, fig. 6A, B); flagelliform and curved in other species]. Females resemble those of <italic><tp:taxon-name><tp:taxon-name-part taxon-name-part-type="genus" reg="Talaus">T.</tp:taxon-name-part><tp:taxon-name-part taxon-name-part-type="species" reg="opportunus">opportunus</tp:taxon-name-part></tp:taxon-name></italic> (<xref ref-type="bibr" rid="B2">Benjamin 2020</xref>: 411, fig. 6C, D) in having a pair of question-mark-like copulatory ducts, but can be easily distinguished from it by the oval spermathecae (vs irregular in <italic><tp:taxon-name><tp:taxon-name-part taxon-name-part-type="genus" reg="Talaus">T.</tp:taxon-name-part><tp:taxon-name-part taxon-name-part-type="species" reg="opportunus">opportunus</tp:taxon-name-part></tp:taxon-name></italic>). The females are similar to those of <italic><tp:taxon-name><tp:taxon-name-part taxon-name-part-type="genus" reg="Talaus">T.</tp:taxon-name-part><tp:taxon-name-part taxon-name-part-type="species" reg="sulcus">sulcus</tp:taxon-name-part></tp:taxon-name></italic> (<xref ref-type="bibr" rid="B6">Tang and Li 2010</xref>: 93, fig. 72C–F) in having a semi-circular epigynal scape and the swollen spermathecae, but can be separated from it by the question-mark-like copulatory ducts (vs S-shaped or spiral in <italic><tp:taxon-name><tp:taxon-name-part taxon-name-part-type="genus" reg="Talaus">T.</tp:taxon-name-part><tp:taxon-name-part taxon-name-part-type="species" reg="sulcus">sulcus</tp:taxon-name-part></tp:taxon-name></italic>).</p><fig id="F6" position="float" orientation="portrait"><object-id xmlns:xlink="http://www.w3.org/1999/xlink" content-type="doi" xlink:type="simple">10.3897/zookeys.1190.111583.figure6</object-id><object-id xmlns:xlink="http://www.w3.org/1999/xlink" content-type="arpha" xlink:type="simple">03A9FE80-853B-585B-BEF5-A32C1A0E481A</object-id><label>Figure 6.</label><caption><p><italic><tp:taxon-name><tp:taxon-name-part taxon-name-part-type="genus" reg="Talaus">Talaus</tp:taxon-name-part><tp:taxon-name-part taxon-name-part-type="species" reg="triangulifer">triangulifer</tp:taxon-name-part></tp:taxon-name></italic> Simon, 1886, male <bold>A</bold> habitus, dorsal view <bold>B</bold> habitus, ventral view <bold>C</bold> prosoma, dorsal view <bold>D</bold> palp, prolatero-ventral view <bold>E</bold> palp, ventral view <bold>F</bold> palp, retrolateral view <bold>G</bold> palp, dorsal view. Abbreviations: <abbrev xmlns:xlink="http://www.w3.org/1999/xlink" xlink:title="embolus" id="ABBRID0ERFAG" xlink:type="simple">Em</abbrev> – embolus, <abbrev xmlns:xlink="http://www.w3.org/1999/xlink" xlink:title="retrolateral tibial apophysis" id="ABBRID0EVFAG" xlink:type="simple">RTA</abbrev> – retrolateral tibial apophysis, <abbrev xmlns:xlink="http://www.w3.org/1999/xlink" xlink:title="tegular ridge" id="ABBRID0EZFAG" xlink:type="simple">TR</abbrev> – tegular ridge, <abbrev xmlns:xlink="http://www.w3.org/1999/xlink" xlink:title="ventral tibial apophysis" id="ABBRID0E4FAG" xlink:type="simple">VTA</abbrev> – ventral tibial apophysis. Scale bars: 0.2 mm (<bold>A, B</bold>); 0.1 mm (<bold>C–G</bold>).</p></caption><graphic xmlns:xlink="http://www.w3.org/1999/xlink" xlink:href="zookeys-1190-195_article-111583__-g006.jpg" position="float" orientation="portrait" xlink:type="simple" id="oo_975608.jpg"><uri content-type="original_file" xlink:type="simple">https://binary.pensoft.net/fig/975608</uri></graphic></fig></tp:treatment-sec><tp:treatment-sec sec-type="description" id="SECID0EKGAG"><title>Description.</title><p><bold>Male</bold> habitus as in Fig. <xref ref-type="fig" rid="F6">6A, B</xref>, eyes as in Fig. <xref ref-type="fig" rid="F6">6C</xref>, palp as in Fig. <xref ref-type="fig" rid="F6">6D–G</xref>. <bold><italic>Palp</italic></bold>: tibia with two apophyses: the ventral one bird-head-like in ventral view, with a sharp, narrowed apex directed retrolaterally; retrolateral one horn-like, well sclerotized, longer than ventral one; tegular ridge arising from ~ 1 o’clock position; embolus (<abbrev xmlns:xlink="http://www.w3.org/1999/xlink" xlink:title="embolus" id="ABBRID0EBHAG" xlink:type="simple">Em</abbrev>) xiphoid, arising from 8 o’clock and ending at ~ 12 o’clock. Female habitus as in Fig. <xref ref-type="fig" rid="F7">7A, B</xref>, epigyne as in Fig. <xref ref-type="fig" rid="F7">7D, E</xref>. <bold><italic>Epigyne</italic></bold>: copulatory openings small, directed backwards, separated by half width of spermathecae; epigynal hood located posteriorly, semi-circular; copulatory ducts question-mark-like; spermathecae nearly oval, swollen, anterior part nearly touching, posterior part separated by less than half of spermathecal width.</p><fig id="F7" position="float" orientation="portrait"><object-id xmlns:xlink="http://www.w3.org/1999/xlink" content-type="doi" xlink:type="simple">10.3897/zookeys.1190.111583.figure7</object-id><object-id xmlns:xlink="http://www.w3.org/1999/xlink" content-type="arpha" xlink:type="simple">30FC7D39-98F6-5DF8-B0C5-71D6FC8467A6</object-id><label>Figure 7.</label><caption><p><italic><tp:taxon-name><tp:taxon-name-part taxon-name-part-type="genus" reg="Talaus">Talaus</tp:taxon-name-part><tp:taxon-name-part taxon-name-part-type="species" reg="triangulifer">triangulifer</tp:taxon-name-part></tp:taxon-name></italic> Simon, 1886, female <bold>A</bold> habitus, dorsal view <bold>B</bold> habitus, ventral view <bold>C</bold> prosoma, dorso-frontal view <bold>D</bold> epigyne, ventral view <bold>E</bold> epigyne, dorsal view. Abbreviations: <abbrev xmlns:xlink="http://www.w3.org/1999/xlink" xlink:title="copulatory duct" id="ABBRID0ENIAG" xlink:type="simple">CD</abbrev> – copulatory duct, <abbrev xmlns:xlink="http://www.w3.org/1999/xlink" xlink:title="copulatory opening" id="ABBRID0ERIAG" xlink:type="simple">CO</abbrev> – copulatory opening, <abbrev xmlns:xlink="http://www.w3.org/1999/xlink" xlink:title="epigynal hood" id="ABBRID0EVIAG" xlink:type="simple">EH</abbrev> – epigynal hood, <abbrev xmlns:xlink="http://www.w3.org/1999/xlink" xlink:title="fertilization duct" id="ABBRID0EZIAG" xlink:type="simple">FD</abbrev> – fertilization duct, <abbrev xmlns:xlink="http://www.w3.org/1999/xlink" xlink:title="spermatheca" id="ABBRID0E4IAG" xlink:type="simple">Spe</abbrev> – spermatheca. Scale bars: 0.2 mm (<bold>A, B</bold>); 0.1 mm (<bold>C–E</bold>).</p></caption><graphic xmlns:xlink="http://www.w3.org/1999/xlink" xlink:href="zookeys-1190-195_article-111583__-g007.jpg" position="float" orientation="portrait" xlink:type="simple" id="oo_975609.jpg"><uri content-type="original_file" xlink:type="simple">https://binary.pensoft.net/fig/975609</uri></graphic></fig></tp:treatment-sec><tp:treatment-sec sec-type="distribution" id="SECID0EKJAG"><title>Distribution.</title><p>Known from Indonesia (Borneo, Sumatra; <xref ref-type="bibr" rid="B8">WSC 2023</xref>), Malaysia (Sabah; <xref ref-type="bibr" rid="B2">Benjamin 2020</xref>), and China (new records, Yunnan and Guangxi provinces; Fig. <xref ref-type="fig" rid="F12">12</xref>).</p></tp:treatment-sec><tp:treatment-sec sec-type="remarks" id="SECID0E3JAG"><title>Remarks.</title><p>According to <xref ref-type="bibr" rid="B9">Zhu and Ono (2007)</xref>, the original materials of <italic><tp:taxon-name><tp:taxon-name-part taxon-name-part-type="genus" reg="Talaus">Talaus</tp:taxon-name-part><tp:taxon-name-part taxon-name-part-type="species" reg="xiphosus">xiphosus</tp:taxon-name-part></tp:taxon-name></italic> were collected from Longzhou County, Chongzuo City in Guangxi Zhuang Autonomous Region. Of these specimens, some were collected from Chongzuo City, the others from Nanning City. Although there is 100 km from the locality of the holotype (Ningming County in Chongzuo City) to the nearest point of the locality of our specimens, and there is intraspecific variation in the abdomen color in the specimens from <xref ref-type="bibr" rid="B9">Zhu and Ono (2007)</xref>, we did not find any noticeable differences in the male palps or in the female epigynes and therefore confirm <xref ref-type="bibr" rid="B2">Benjamin’s (2020)</xref> proposal that <italic><tp:taxon-name><tp:taxon-name-part taxon-name-part-type="genus" reg="Talaus">T.</tp:taxon-name-part><tp:taxon-name-part taxon-name-part-type="species" reg="xiphosus">xiphosus</tp:taxon-name-part></tp:taxon-name></italic> is a junior synonym of <italic><tp:taxon-name><tp:taxon-name-part taxon-name-part-type="genus" reg="Talaus">T.</tp:taxon-name-part><tp:taxon-name-part taxon-name-part-type="species" reg="triangulifer">triangulifer</tp:taxon-name-part></tp:taxon-name></italic>. The results presented here suggest that this species has a wide distribution in Southeast Asia.</p></tp:treatment-sec><tp:treatment-sec><!--Section generated to contain objects referenced in tp:taxon-treatment.--><fig id="F12" position="float" orientation="portrait"><object-id xmlns:xlink="http://www.w3.org/1999/xlink" content-type="doi" xlink:type="simple">10.3897/zookeys.1190.111583.figure12</object-id><object-id xmlns:xlink="http://www.w3.org/1999/xlink" content-type="arpha" xlink:type="simple">136D5FB8-9C06-5A93-ABF3-76831EE7A8EE</object-id><label>Figure 12.</label><caption><p>Distributional records of <italic><tp:taxon-name><tp:taxon-name-part taxon-name-part-type="genus" reg="Talaus">Talaus</tp:taxon-name-part><tp:taxon-name-part taxon-name-part-type="species" reg="dulongjiang">dulongjiang</tp:taxon-name-part></tp:taxon-name></italic> Tang, Yin, Ubick &amp; Peng, 2008 (yellow circles), <italic><tp:taxon-name><tp:taxon-name-part taxon-name-part-type="genus" reg="Talaus">T.</tp:taxon-name-part><tp:taxon-name-part taxon-name-part-type="species" reg="niger">niger</tp:taxon-name-part></tp:taxon-name></italic> Tang, Yin, Ubick &amp; Peng, 2008 (black circle), <italic><tp:taxon-name><tp:taxon-name-part taxon-name-part-type="genus" reg="Talaus">T.</tp:taxon-name-part><tp:taxon-name-part taxon-name-part-type="species" reg="sulcus">sulcus</tp:taxon-name-part></tp:taxon-name></italic> Tang &amp; Li, 2010 (red triangles), <italic><tp:taxon-name><tp:taxon-name-part taxon-name-part-type="genus" reg="Talaus">T.</tp:taxon-name-part><tp:taxon-name-part taxon-name-part-type="species" reg="triangulifer">triangulifer</tp:taxon-name-part></tp:taxon-name></italic> Simon, 1886 (green circles), <italic><tp:taxon-name><tp:taxon-name-part taxon-name-part-type="genus" reg="Talaus">T.</tp:taxon-name-part><tp:taxon-name-part taxon-name-part-type="species" reg="yuyang">yuyang</tp:taxon-name-part></tp:taxon-name></italic> sp. nov. (blue circles) and <italic><tp:taxon-name><tp:taxon-name-part taxon-name-part-type="genus" reg="Talaus">T.</tp:taxon-name-part><tp:taxon-name-part taxon-name-part-type="species" reg="zhangjiangkou">zhangjiangkou</tp:taxon-name-part></tp:taxon-name></italic> sp. nov. (red square) from China.</p></caption><graphic xmlns:xlink="http://www.w3.org/1999/xlink" xlink:href="zookeys-1190-195_article-111583__-g012.jpg" position="float" orientation="portrait" xlink:type="simple" id="oo_975614.jpg"><uri content-type="original_file" xlink:type="simple">https://binary.pensoft.net/fig/975614</uri></graphic></fig></tp:treatment-sec><ref-list><ref id="B2"><mixed-citation xmlns:xlink="http://www.w3.org/1999/xlink" xlink:type="simple"><person-group><name name-style="western"><surname>Benjamin</surname><given-names>SP</given-names></name></person-group> (<year>2020</year>) <article-title>Distributional and taxonomic notes on the crab spider genus <italic><tp:taxon-name><tp:taxon-name-part taxon-name-part-type="genus">Talaus</tp:taxon-name-part></tp:taxon-name></italic> Simon, 1886 with description of a new species (<tp:taxon-name><tp:taxon-name-part taxon-name-part-type="order">Araneae</tp:taxon-name-part></tp:taxon-name>: <tp:taxon-name><tp:taxon-name-part taxon-name-part-type="family">Thomisidae</tp:taxon-name-part></tp:taxon-name>).</article-title><source>Zootaxa</source><volume>4858</volume>(<issue>3</issue>): <fpage>405</fpage>–<lpage>416</lpage>. <ext-link xlink:href="10.11646/zootaxa.4858.3.6" ext-link-type="doi" xlink:type="simple">https://doi.org/10.11646/zootaxa.4858.3.6</ext-link></mixed-citation></ref><ref id="B6"><mixed-citation xmlns:xlink="http://www.w3.org/1999/xlink" xlink:type="simple"><person-group><name name-style="western"><surname>Tang</surname><given-names>G</given-names></name><name name-style="western"><surname>Li</surname><given-names>SQ</given-names></name></person-group> (<year>2010</year>) <article-title>Crab spiders from Xishuangbanna, Yunnan Province, China (<tp:taxon-name><tp:taxon-name-part taxon-name-part-type="order">Araneae</tp:taxon-name-part></tp:taxon-name>, <tp:taxon-name><tp:taxon-name-part taxon-name-part-type="family">Thomisidae</tp:taxon-name-part></tp:taxon-name>).</article-title><source>Zootaxa</source><volume>2703</volume>(<issue>1</issue>): <fpage>1</fpage>–<lpage>105</lpage>. <ext-link xlink:href="10.11646/zootaxa.2703.1.1" ext-link-type="doi" xlink:type="simple">https://doi.org/10.11646/zootaxa.2703.1.1</ext-link></mixed-citation></ref><ref id="B8"><mixed-citation xmlns:xlink="http://www.w3.org/1999/xlink" xlink:type="simple">WSC (<year>2023</year>) World Spider Catalog. Natural History Museum Bern. Version 24. <ext-link xlink:href="https://wsc.nmbe.ch/" ext-link-type="uri" xlink:type="simple">https://wsc.nmbe.ch/</ext-link> [Accessed 22 April 2023]</mixed-citation></ref><ref id="B9"><mixed-citation xmlns:xlink="http://www.w3.org/1999/xlink" xlink:type="simple"><person-group><name name-style="western"><surname>Zhu</surname><given-names>MS</given-names></name><name name-style="western"><surname>Ono</surname><given-names>H</given-names></name></person-group> (<year>2007</year>) <article-title>New record of the spider genus <italic><tp:taxon-name><tp:taxon-name-part taxon-name-part-type="genus">Talaus</tp:taxon-name-part></tp:taxon-name></italic> from south China, with description of a new species (<tp:taxon-name><tp:taxon-name-part taxon-name-part-type="order">Araneae</tp:taxon-name-part></tp:taxon-name>: <tp:taxon-name><tp:taxon-name-part taxon-name-part-type="family">Thomisidae</tp:taxon-name-part></tp:taxon-name>).</article-title><source>Acta Arachnologica</source><volume>56</volume>(<issue>2</issue>): <fpage>81</fpage>–<lpage>83</lpage>. <ext-link xlink:href="10.2476/asjaa.56.81" ext-link-type="doi" xlink:type="simple">https://doi.org/10.2476/asjaa.56.81</ext-link></mixed-citation></ref></ref-list></tp:taxon-treatment>
