# Supplementary material for: ﻿Notes on species of Talaus Simon, 1886 (Araneae, Thomisidae) from China, with descriptions of two new species
Source: Zookeys. 2024 Jan 29;1190:195–212. doi: 10.3897/zookeys.1190.111583 (PMC10846071; doi:10.3897/zookeys.1190.111583)
Supplement: XML Treatment for Talaus yuyang [file zookeys.1190.111583-treatment6.xml]

<!DOCTYPE tp:taxon-treatment
  PUBLIC "-//TaxonX//DTD Taxonomic Treatment Publishing DTD v0 20100105//EN" "tax-treatment-NSO.dtd">
<tp:taxon-treatment xmlns:tp="http://www.plazi.org/taxpub"><tp:treatment-meta><kwd-group><label>Taxon classification</label><kwd>
                <named-content content-type="kingdom">Animalia</named-content>
              </kwd><kwd>
                <named-content content-type="order">Araneae</named-content>
              </kwd><kwd>
                <named-content content-type="family">Thomisidae</named-content>
              </kwd></kwd-group><mixed-citation publication-type="journal"><person-group><name><surname>Li</surname><given-names>Cong-zheng</given-names></name><name><surname>Yao</surname><given-names>Yan-bin</given-names></name><name><surname>Xiao</surname><given-names>Yong-hong</given-names></name><name><surname>Xu</surname><given-names>Xiang</given-names></name><name><surname>Liu</surname><given-names>Ke-ke</given-names></name></person-group><article-title>﻿Notes on species of <italic><tp:taxon-name><tp:taxon-name-part taxon-name-part-type="genus" reg="Talaus">Talaus</tp:taxon-name-part></tp:taxon-name></italic> Simon, 1886 (<tp:taxon-name><tp:taxon-name-part taxon-name-part-type="order">Araneae</tp:taxon-name-part></tp:taxon-name>, <tp:taxon-name><tp:taxon-name-part taxon-name-part-type="family">Thomisidae</tp:taxon-name-part></tp:taxon-name>) from China, with descriptions of two new species</article-title><source>Zookeys</source><day>29</day><month>01</month><year>2024</year><volume>1190</volume><fpage>195</fpage><lpage>212</lpage><pub-id pub-id-type="doi">10.3897/zookeys.1190.111583</pub-id></mixed-citation></tp:treatment-meta><tp:nomenclature><label>﻿</label><tp:taxon-name>
              <object-id xmlns:xlink="http://www.w3.org/1999/xlink" content-type="arpha" xlink:type="simple">E13AC877-4A9D-5E9C-88D6-B81B8AF3D45A</object-id>
              <tp:taxon-name-part taxon-name-part-type="genus" reg="Talaus">Talaus</tp:taxon-name-part>
              <tp:taxon-name-part taxon-name-part-type="species" reg="yuyang">yuyang</tp:taxon-name-part>
              <object-id xmlns:xlink="http://www.w3.org/1999/xlink" content-type="zoobank" xlink:type="simple">https://zoobank.org/0B1D782D-8049-473F-9399-E05EE564F269</object-id>
            </tp:taxon-name><tp:taxon-authority>Yao &amp; Liu</tp:taxon-authority><tp:taxon-status xmlns:xlink="http://www.w3.org/1999/xlink" xlink:type="simple">sp. nov.</tp:taxon-status><xref ref-type="fig" rid="F8">Figs 8</xref><xref ref-type="fig" rid="F9">, 9</xref><xref ref-type="fig" rid="F11">, 11</xref></tp:nomenclature><tp:treatment-sec sec-type="type material" id="SECID0EFNAG"><title>Type material.</title><p><bold><italic>Holotype</italic></bold> ♂, China: Chongqing Municipality: Chengkou County, Hongjun Park, <named-content xmlns:xlink="http://www.w3.org/1999/xlink" content-type="dwc:verbatimCoordinates" xlink:type="simple"><named-content content-type="geo-json" specific-use="{&#34;type&#34;:&#34;Point&#34;,&#34;coordinates&#34;:[108.671067,31.949136]}" id="NCID0ETNAG" xlink:type="simple">31°56'56.89"N, 108°40'15.84"E</named-content></named-content>, late October 2022, Y.Y. Zhou leg. (Tho-322, <abbrev xmlns:xlink="http://www.w3.org/1999/xlink" xlink:title="Animal Specimen Museum, College of Life Science, Jinggangshan University, Ji’an, China" id="ABBRID0EYNAG" xlink:type="simple">ASM-JGSU</abbrev>). <bold><italic>Paratypes</italic></bold>: 1 ♂ 7 ♀, same data as holotype; 1 ♂, 1 ♀; Ledong County, Jianfengling National Natural Reserve, Mingfenggu scenic spot, <named-content xmlns:xlink="http://www.w3.org/1999/xlink" content-type="dwc:verbatimCoordinates" xlink:type="simple"><named-content content-type="geo-json" specific-use="{&#34;type&#34;:&#34;Point&#34;,&#34;coordinates&#34;:[108.846619,18.740519]}" id="NCID0ECOAG" xlink:type="simple">18°44'25.87"N, 108°50'47.83"E</named-content></named-content>, 1–31 May 2021, Yun-hu Mo leg. (Tho-322, <abbrev xmlns:xlink="http://www.w3.org/1999/xlink" xlink:title="Animal Specimen Museum, College of Life Science, Jinggangshan University, Ji’an, China" id="ABBRID0EHOAG" xlink:type="simple">ASM-JGSU</abbrev>).</p></tp:treatment-sec><tp:treatment-sec sec-type="etymology" id="SECID0ELOAG"><title>Etymology.</title><p>The specific name is taken from the first name of Mr Yuyang Zhou, who collected the specimens at Hongjun Park; noun in apposition.</p></tp:treatment-sec><tp:treatment-sec sec-type="diagnosis" id="SECID0EQOAG"><title>Diagnosis.</title><p>The male is similar to that of <italic><tp:taxon-name><tp:taxon-name-part taxon-name-part-type="genus" reg="Talaus">Talaus</tp:taxon-name-part><tp:taxon-name-part taxon-name-part-type="species" reg="sulcus">sulcus</tp:taxon-name-part></tp:taxon-name></italic> (<xref ref-type="bibr" rid="B6">Tang and Li 2010</xref>: 93, fig. 71B–D) in having the horn-like retrolateral tibial apophysis and the filariform embolus, but can be easily distinguished from it by the tegular ridge arising from ~ 8 o’clock position (vs 9 o’clock) and the very long finger-like ventral tibial apophysis (vs short, hump-like). The females of the new species can be easily recognized by the tunnel-like copulatory openings located anterolaterally, the very long copulatory ducts, and the spermathecae with many constrictions.</p></tp:treatment-sec><tp:treatment-sec sec-type="description" id="SECID0EFPAG"><title>Description.</title><p><bold>Male</bold> (holotype). <bold><italic>Habitus</italic></bold> (Figs <xref ref-type="fig" rid="F8">8A, B</xref>, <xref ref-type="fig" rid="F11">11</xref>). Total length 1.68. <bold><italic>Carapace</italic></bold> (Fig. <xref ref-type="fig" rid="F8">8A</xref>) red brown, length 0.71, width 1.0, with densely short setae. <bold><italic>Eyes</italic></bold> (Fig. <xref ref-type="fig" rid="F8">8C</xref>) diameters and interdistances: <abbrev xmlns:xlink="http://www.w3.org/1999/xlink" xlink:title="anterior median eye" id="ABBRID0EGQAG" xlink:type="simple">AME</abbrev> 0.05, <abbrev xmlns:xlink="http://www.w3.org/1999/xlink" xlink:title="anterior lateral eye" id="ABBRID0EKQAG" xlink:type="simple">ALE</abbrev> 0.11, <abbrev xmlns:xlink="http://www.w3.org/1999/xlink" xlink:title="posterior median eye" id="ABBRID0EOQAG" xlink:type="simple">PME</abbrev> 0.05, <abbrev xmlns:xlink="http://www.w3.org/1999/xlink" xlink:title="posterior lateral eye" id="ABBRID0ESQAG" xlink:type="simple">PLE</abbrev> 0.07; <abbrev xmlns:xlink="http://www.w3.org/1999/xlink" xlink:title="anterior median eye" id="ABBRID0EWQAG" xlink:type="simple">AME</abbrev>–<abbrev xmlns:xlink="http://www.w3.org/1999/xlink" xlink:title="anterior median eye" id="ABBRID0E1QAG" xlink:type="simple">AME</abbrev> 0.13, <abbrev xmlns:xlink="http://www.w3.org/1999/xlink" xlink:title="anterior lateral eye" id="ABBRID0E5QAG" xlink:type="simple">ALE</abbrev>−<abbrev xmlns:xlink="http://www.w3.org/1999/xlink" xlink:title="anterior median eye" id="ABBRID0ECRAG" xlink:type="simple">AME</abbrev> 0.26, <abbrev xmlns:xlink="http://www.w3.org/1999/xlink" xlink:title="posterior median eye" id="ABBRID0EGRAG" xlink:type="simple">PME</abbrev>–<abbrev xmlns:xlink="http://www.w3.org/1999/xlink" xlink:title="posterior median eye" id="ABBRID0EKRAG" xlink:type="simple">PME</abbrev> 0.27, <abbrev xmlns:xlink="http://www.w3.org/1999/xlink" xlink:title="posterior lateral eye" id="ABBRID0EORAG" xlink:type="simple">PLE</abbrev>−<abbrev xmlns:xlink="http://www.w3.org/1999/xlink" xlink:title="posterior median eye" id="ABBRID0ESRAG" xlink:type="simple">PME</abbrev> 0.26, <abbrev xmlns:xlink="http://www.w3.org/1999/xlink" xlink:title="anterior median eye" id="ABBRID0EWRAG" xlink:type="simple">AME</abbrev>−<abbrev xmlns:xlink="http://www.w3.org/1999/xlink" xlink:title="posterior median eye" id="ABBRID0E1RAG" xlink:type="simple">PME</abbrev> 0.14, <abbrev xmlns:xlink="http://www.w3.org/1999/xlink" xlink:title="anterior median eye" id="ABBRID0E5RAG" xlink:type="simple">AME</abbrev>−<abbrev xmlns:xlink="http://www.w3.org/1999/xlink" xlink:title="posterior lateral eye" id="ABBRID0ECSAG" xlink:type="simple">PLE</abbrev> 0.42, <abbrev xmlns:xlink="http://www.w3.org/1999/xlink" xlink:title="anterior lateral eye" id="ABBRID0EGSAG" xlink:type="simple">ALE</abbrev>−<abbrev xmlns:xlink="http://www.w3.org/1999/xlink" xlink:title="anterior lateral eye" id="ABBRID0EKSAG" xlink:type="simple">ALE</abbrev> 0.76, <abbrev xmlns:xlink="http://www.w3.org/1999/xlink" xlink:title="posterior lateral eye" id="ABBRID0EOSAG" xlink:type="simple">PLE</abbrev>−<abbrev xmlns:xlink="http://www.w3.org/1999/xlink" xlink:title="posterior lateral eye" id="ABBRID0ESSAG" xlink:type="simple">PLE</abbrev> 0.79, <abbrev xmlns:xlink="http://www.w3.org/1999/xlink" xlink:title="anterior lateral eye" id="ABBRID0EWSAG" xlink:type="simple">ALE</abbrev>−<abbrev xmlns:xlink="http://www.w3.org/1999/xlink" xlink:title="posterior lateral eye" id="ABBRID0E1SAG" xlink:type="simple">PLE</abbrev> 0.18. <abbrev xmlns:xlink="http://www.w3.org/1999/xlink" xlink:title="median ocular area" id="ABBRID0E5SAG" xlink:type="simple">MOA</abbrev> 0.24 long, front width 0.24, back width 0.38. Chelicerae red brown, straight, robust, without retromarginal or promarginal teeth. Endites yellow brown, longer than wide. Labium yellow brown, longer than wide. Sternum red brown, longer than wide. Legs red brown except yellow metatarsi and tarsi (Fig. <xref ref-type="fig" rid="F8">8A, B</xref>); measurements: I 2.33 (0.71, 0.29, 0.51, 0.5, 0.32); II 2.41 (0.71, 0.29, 0.54, 0.53, 0.34); III 1.63 (0.48, 0.23, 0.35, 0.31, 0.26); IV 1.62 (0.49, 0.24, 0.38, 0.29, 0.22); spination: I Pa: d1; Ti: d2, p2, r2, v2; Mt: d4, p2, r2, v4; II Pa: d1; Ti: d2, p2, r2, v2; Mt: d4, p1, r2, v4; III Pa: d1; Ti: d2, p1; Mt: d2; IV: Pa: d1; Ti: r1; Mt: d1, p1, r1. <bold><italic>Abdomen</italic></bold> (Fig. <xref ref-type="fig" rid="F8">8A, B</xref>) 0.98 long, 1.12 wide, ovoid, black brown; venter yellow.</p><fig id="F8" position="float" orientation="portrait"><object-id xmlns:xlink="http://www.w3.org/1999/xlink" content-type="doi" xlink:type="simple">10.3897/zookeys.1190.111583.figure8</object-id><object-id xmlns:xlink="http://www.w3.org/1999/xlink" content-type="arpha" xlink:type="simple">6B792225-22AD-5878-A952-EA36D6D14BC5</object-id><label>Figure 8.</label><caption><p><italic><tp:taxon-name><tp:taxon-name-part taxon-name-part-type="genus" reg="Talaus">Talaus</tp:taxon-name-part><tp:taxon-name-part taxon-name-part-type="species" reg="yuyang">yuyang</tp:taxon-name-part></tp:taxon-name></italic> sp. nov., male holotype <bold>A</bold> habitus, dorsal view <bold>B</bold> habitus, ventral view <bold>C</bold> prosoma, dorso-frontal view <bold>D</bold> palp, prolatero-ventral view <bold>E</bold> palp, ventral view <bold>F</bold> palp, retrolateral view <bold>G</bold> palp, dorsal view. Abbreviations: <abbrev xmlns:xlink="http://www.w3.org/1999/xlink" xlink:title="embolus" id="ABBRID0EOUAG" xlink:type="simple">Em</abbrev> – embolus, <abbrev xmlns:xlink="http://www.w3.org/1999/xlink" xlink:title="retrolateral tibial apophysis" id="ABBRID0ESUAG" xlink:type="simple">RTA</abbrev> – retrolateral tibial apophysis, <abbrev xmlns:xlink="http://www.w3.org/1999/xlink" xlink:title="tegular ridge" id="ABBRID0EWUAG" xlink:type="simple">TR</abbrev> – tegular ridge, <abbrev xmlns:xlink="http://www.w3.org/1999/xlink" xlink:title="ventral tibial apophysis" id="ABBRID0E1UAG" xlink:type="simple">VTA</abbrev> – ventral tibial apophysis. Scale bars: 0.1 mm.</p></caption><graphic xmlns:xlink="http://www.w3.org/1999/xlink" xlink:href="zookeys-1190-195_article-111583__-g008.jpg" position="float" orientation="portrait" xlink:type="simple" id="oo_975610.jpg"><uri content-type="original_file" xlink:type="simple">https://binary.pensoft.net/fig/975610</uri></graphic></fig><p><bold><italic>Palp</italic></bold> (Fig. <xref ref-type="fig" rid="F8">8D−G</xref>). Ventral tibial apophysis digitiform, longer than tibia, apex slightly curved retrolaterally. Retrolateral tibial apophysis slightly shorter than tibia, horn-like, slightly curved in ventral view. Tegular ridge located at ~ 10 o’clock. Embolus filiform, arising from 9 o’clock and ending at ~ 3 o’clock, spiraling 1.5 coils.</p><p><bold>Female</bold> (paratype). <bold><italic>Habitus</italic></bold> (Fig. <xref ref-type="fig" rid="F9">9A, B</xref>). As in male except as follows. Total length 1.84. <bold><italic>Carapace</italic></bold> (Fig. <xref ref-type="fig" rid="F9">9A</xref>) broadly square, length 0.83, width 0.95, with densely short setae. <bold><italic>Eye</italic></bold> (Fig. <xref ref-type="fig" rid="F9">9C</xref>) diameters and interdistances: <abbrev xmlns:xlink="http://www.w3.org/1999/xlink" xlink:title="anterior median eye" id="ABBRID0EHWAG" xlink:type="simple">AME</abbrev> 0.05, <abbrev xmlns:xlink="http://www.w3.org/1999/xlink" xlink:title="anterior lateral eye" id="ABBRID0ELWAG" xlink:type="simple">ALE</abbrev> 0.09, <abbrev xmlns:xlink="http://www.w3.org/1999/xlink" xlink:title="posterior median eye" id="ABBRID0EPWAG" xlink:type="simple">PME</abbrev> 0.05, <abbrev xmlns:xlink="http://www.w3.org/1999/xlink" xlink:title="posterior lateral eye" id="ABBRID0ETWAG" xlink:type="simple">PLE</abbrev> 0.07; <abbrev xmlns:xlink="http://www.w3.org/1999/xlink" xlink:title="anterior median eye" id="ABBRID0EXWAG" xlink:type="simple">AME</abbrev>–<abbrev xmlns:xlink="http://www.w3.org/1999/xlink" xlink:title="anterior median eye" id="ABBRID0E2WAG" xlink:type="simple">AME</abbrev> 0.11, <abbrev xmlns:xlink="http://www.w3.org/1999/xlink" xlink:title="anterior lateral eye" id="ABBRID0E6WAG" xlink:type="simple">ALE</abbrev>−<abbrev xmlns:xlink="http://www.w3.org/1999/xlink" xlink:title="anterior median eye" id="ABBRID0EDXAG" xlink:type="simple">AME</abbrev> 0.26, <abbrev xmlns:xlink="http://www.w3.org/1999/xlink" xlink:title="posterior median eye" id="ABBRID0EHXAG" xlink:type="simple">PME</abbrev>–<abbrev xmlns:xlink="http://www.w3.org/1999/xlink" xlink:title="posterior median eye" id="ABBRID0ELXAG" xlink:type="simple">PME</abbrev> 0.24, <abbrev xmlns:xlink="http://www.w3.org/1999/xlink" xlink:title="posterior lateral eye" id="ABBRID0EPXAG" xlink:type="simple">PLE</abbrev>−<abbrev xmlns:xlink="http://www.w3.org/1999/xlink" xlink:title="posterior median eye" id="ABBRID0ETXAG" xlink:type="simple">PME</abbrev> 0.26, <abbrev xmlns:xlink="http://www.w3.org/1999/xlink" xlink:title="anterior median eye" id="ABBRID0EXXAG" xlink:type="simple">AME</abbrev>−<abbrev xmlns:xlink="http://www.w3.org/1999/xlink" xlink:title="posterior median eye" id="ABBRID0E2XAG" xlink:type="simple">PME</abbrev> 0.16, <abbrev xmlns:xlink="http://www.w3.org/1999/xlink" xlink:title="anterior median eye" id="ABBRID0E6XAG" xlink:type="simple">AME</abbrev>−<abbrev xmlns:xlink="http://www.w3.org/1999/xlink" xlink:title="posterior lateral eye" id="ABBRID0EDYAG" xlink:type="simple">PLE</abbrev> 0.41, <abbrev xmlns:xlink="http://www.w3.org/1999/xlink" xlink:title="anterior lateral eye" id="ABBRID0EHYAG" xlink:type="simple">ALE</abbrev>−<abbrev xmlns:xlink="http://www.w3.org/1999/xlink" xlink:title="anterior lateral eye" id="ABBRID0ELYAG" xlink:type="simple">ALE</abbrev> 0.72, <abbrev xmlns:xlink="http://www.w3.org/1999/xlink" xlink:title="posterior lateral eye" id="ABBRID0EPYAG" xlink:type="simple">PLE</abbrev>−<abbrev xmlns:xlink="http://www.w3.org/1999/xlink" xlink:title="posterior lateral eye" id="ABBRID0ETYAG" xlink:type="simple">PLE</abbrev> 0.71, <abbrev xmlns:xlink="http://www.w3.org/1999/xlink" xlink:title="anterior lateral eye" id="ABBRID0EXYAG" xlink:type="simple">ALE</abbrev>−<abbrev xmlns:xlink="http://www.w3.org/1999/xlink" xlink:title="posterior lateral eye" id="ABBRID0E2YAG" xlink:type="simple">PLE</abbrev> 0.19. <abbrev xmlns:xlink="http://www.w3.org/1999/xlink" xlink:title="median ocular area" id="ABBRID0E6YAG" xlink:type="simple">MOA</abbrev> 0.24 long, front width 0.22, back width 0.33. Chelicerae yellow, with abundant thick setae on frontal surface. <bold><italic>Legs measurements</italic></bold>: I 1.98 (0.65, 0.27, 0.41, 0.36, 0.29); II 2.09 (0.71, 0.31, 0.45, 0.34, 0.28); III 1.32 (0.33, 0.24, 0.28, 0.23, 0.24); IV 1.51 (0.48, 0.22, 0.35, 0.27, 0.19); spination: I Fe: d2, p2; Ti: p2, v2; Mt: d4, p2, v2; II Ti: p2; Mt: d4, p2, v2; III Fe: d1; Pa: d1; Mt: d2, p2; IV: Fe: d1; Pa: d1; Mt: d2, p1. <bold><italic>Abdomen</italic></bold> (Fig. <xref ref-type="fig" rid="F9">9A, B</xref>) ovoid, 1.01 long, 1.05 wide, yellow to black brown, with yellow margin dorsally; venter yellow.</p><fig id="F9" position="float" orientation="portrait"><object-id xmlns:xlink="http://www.w3.org/1999/xlink" content-type="doi" xlink:type="simple">10.3897/zookeys.1190.111583.figure9</object-id><object-id xmlns:xlink="http://www.w3.org/1999/xlink" content-type="arpha" xlink:type="simple">03C65D6D-D8DF-52DB-B11C-DAA950C568EA</object-id><label>Figure 9.</label><caption><p><italic><tp:taxon-name><tp:taxon-name-part taxon-name-part-type="genus" reg="Talaus">Talaus</tp:taxon-name-part><tp:taxon-name-part taxon-name-part-type="species" reg="yuyang">yuyang</tp:taxon-name-part></tp:taxon-name></italic> sp. nov., female paratype <bold>A</bold> habitus, dorsal view <bold>B</bold> same, ventral view <bold>C</bold> prosoma, dorso-frontal view <bold>D</bold> epigyne, ventral view <bold>E</bold> same, dorsal view. Abbreviations: <abbrev xmlns:xlink="http://www.w3.org/1999/xlink" xlink:title="copulatory duct" id="ABBRID0EK1AG" xlink:type="simple">CD</abbrev> – copulatory duct, <abbrev xmlns:xlink="http://www.w3.org/1999/xlink" xlink:title="copulatory opening" id="ABBRID0EO1AG" xlink:type="simple">CO</abbrev> – copulatory opening, <abbrev xmlns:xlink="http://www.w3.org/1999/xlink" xlink:title="epigynal hood" id="ABBRID0ES1AG" xlink:type="simple">EH</abbrev> – epigynal hood, <abbrev xmlns:xlink="http://www.w3.org/1999/xlink" xlink:title="fertilization duct" id="ABBRID0EW1AG" xlink:type="simple">FD</abbrev> – fertilization duct, <abbrev xmlns:xlink="http://www.w3.org/1999/xlink" xlink:title="spermatheca" id="ABBRID0E11AG" xlink:type="simple">Spe</abbrev> – spermatheca. Scale bars: 0.2 mm (<bold>A–C</bold>); 0.05 mm (<bold>D, E</bold>).</p></caption><graphic xmlns:xlink="http://www.w3.org/1999/xlink" xlink:href="zookeys-1190-195_article-111583__-g009.jpg" position="float" orientation="portrait" xlink:type="simple" id="oo_975611.jpg"><uri content-type="original_file" xlink:type="simple">https://binary.pensoft.net/fig/975611</uri></graphic></fig><p><bold><italic>Epigyne</italic></bold> (Fig. <xref ref-type="fig" rid="F9">9D, E</xref>). Copulatory openings located at antero-lateral part of atrium, transversal, tunnel-shaped. Copulatory ducts very long, convoluted, double S-shaped in ventral view, splay in dorsal view. Spermathecae sac-shaped, with many constrictions its surface. Fertilization ducts blade-like, directed anterolaterally.</p></tp:treatment-sec><tp:treatment-sec sec-type="distribution" id="SECID0ES2AG"><title>Distribution.</title><p>Known only from the Chongqing Municipality and Hainan Province of China (Fig. <xref ref-type="fig" rid="F12">12</xref>).</p></tp:treatment-sec><tp:treatment-sec><!--Section generated to contain objects referenced in tp:taxon-treatment.--><fig id="F11" position="float" orientation="portrait"><object-id xmlns:xlink="http://www.w3.org/1999/xlink" content-type="doi" xlink:type="simple">10.3897/zookeys.1190.111583.figure11</object-id><object-id xmlns:xlink="http://www.w3.org/1999/xlink" content-type="arpha" xlink:type="simple">672AD33B-8254-5CDA-84DD-086E73907DDA</object-id><label>Figure 11.</label><caption><p>Photographs of live specimen from China <bold>A, B</bold><italic><tp:taxon-name><tp:taxon-name-part taxon-name-part-type="genus" reg="Talaus">Talaus</tp:taxon-name-part><tp:taxon-name-part taxon-name-part-type="species" reg="yuyang">yuyang</tp:taxon-name-part></tp:taxon-name></italic> sp. nov., male.</p></caption><graphic xmlns:xlink="http://www.w3.org/1999/xlink" xlink:href="zookeys-1190-195_article-111583__-g011.jpg" position="float" orientation="portrait" xlink:type="simple" id="oo_975613.jpg"><uri content-type="original_file" xlink:type="simple">https://binary.pensoft.net/fig/975613</uri></graphic></fig><fig id="F12" position="float" orientation="portrait"><object-id xmlns:xlink="http://www.w3.org/1999/xlink" content-type="doi" xlink:type="simple">10.3897/zookeys.1190.111583.figure12</object-id><object-id xmlns:xlink="http://www.w3.org/1999/xlink" content-type="arpha" xlink:type="simple">136D5FB8-9C06-5A93-ABF3-76831EE7A8EE</object-id><label>Figure 12.</label><caption><p>Distributional records of <italic><tp:taxon-name><tp:taxon-name-part taxon-name-part-type="genus" reg="Talaus">Talaus</tp:taxon-name-part><tp:taxon-name-part taxon-name-part-type="species" reg="dulongjiang">dulongjiang</tp:taxon-name-part></tp:taxon-name></italic> Tang, Yin, Ubick &amp; Peng, 2008 (yellow circles), <italic><tp:taxon-name><tp:taxon-name-part taxon-name-part-type="genus" reg="Talaus">T.</tp:taxon-name-part><tp:taxon-name-part taxon-name-part-type="species" reg="niger">niger</tp:taxon-name-part></tp:taxon-name></italic> Tang, Yin, Ubick &amp; Peng, 2008 (black circle), <italic><tp:taxon-name><tp:taxon-name-part taxon-name-part-type="genus" reg="Talaus">T.</tp:taxon-name-part><tp:taxon-name-part taxon-name-part-type="species" reg="sulcus">sulcus</tp:taxon-name-part></tp:taxon-name></italic> Tang &amp; Li, 2010 (red triangles), <italic><tp:taxon-name><tp:taxon-name-part taxon-name-part-type="genus" reg="Talaus">T.</tp:taxon-name-part><tp:taxon-name-part taxon-name-part-type="species" reg="triangulifer">triangulifer</tp:taxon-name-part></tp:taxon-name></italic> Simon, 1886 (green circles), <italic><tp:taxon-name><tp:taxon-name-part taxon-name-part-type="genus" reg="Talaus">T.</tp:taxon-name-part><tp:taxon-name-part taxon-name-part-type="species" reg="yuyang">yuyang</tp:taxon-name-part></tp:taxon-name></italic> sp. nov. (blue circles) and <italic><tp:taxon-name><tp:taxon-name-part taxon-name-part-type="genus" reg="Talaus">T.</tp:taxon-name-part><tp:taxon-name-part taxon-name-part-type="species" reg="zhangjiangkou">zhangjiangkou</tp:taxon-name-part></tp:taxon-name></italic> sp. nov. (red square) from China.</p></caption><graphic xmlns:xlink="http://www.w3.org/1999/xlink" xlink:href="zookeys-1190-195_article-111583__-g012.jpg" position="float" orientation="portrait" xlink:type="simple" id="oo_975614.jpg"><uri content-type="original_file" xlink:type="simple">https://binary.pensoft.net/fig/975614</uri></graphic></fig></tp:treatment-sec><ref-list><ref id="B6"><mixed-citation xmlns:xlink="http://www.w3.org/1999/xlink" xlink:type="simple"><person-group><name name-style="western"><surname>Tang</surname><given-names>G</given-names></name><name name-style="western"><surname>Li</surname><given-names>SQ</given-names></name></person-group> (<year>2010</year>) <article-title>Crab spiders from Xishuangbanna, Yunnan Province, China (<tp:taxon-name><tp:taxon-name-part taxon-name-part-type="order">Araneae</tp:taxon-name-part></tp:taxon-name>, <tp:taxon-name><tp:taxon-name-part taxon-name-part-type="family">Thomisidae</tp:taxon-name-part></tp:taxon-name>).</article-title><source>Zootaxa</source><volume>2703</volume>(<issue>1</issue>): <fpage>1</fpage>–<lpage>105</lpage>. <ext-link xlink:href="10.11646/zootaxa.2703.1.1" ext-link-type="doi" xlink:type="simple">https://doi.org/10.11646/zootaxa.2703.1.1</ext-link></mixed-citation></ref></ref-list></tp:taxon-treatment>
