# Supplementary material for: ﻿Notes on species of Talaus Simon, 1886 (Araneae, Thomisidae) from China, with descriptions of two new species
Source: Zookeys. 2024 Jan 29;1190:195–212. doi: 10.3897/zookeys.1190.111583 (PMC10846071; doi:10.3897/zookeys.1190.111583)
Supplement: XML Treatment for Talaus zhangjiangkou [file zookeys.1190.111583-treatment7.xml]

<!DOCTYPE tp:taxon-treatment
  PUBLIC "-//TaxonX//DTD Taxonomic Treatment Publishing DTD v0 20100105//EN" "tax-treatment-NSO.dtd">
<tp:taxon-treatment xmlns:tp="http://www.plazi.org/taxpub"><tp:treatment-meta><kwd-group><label>Taxon classification</label><kwd>
                <named-content content-type="kingdom">Animalia</named-content>
              </kwd><kwd>
                <named-content content-type="order">Araneae</named-content>
              </kwd><kwd>
                <named-content content-type="family">Thomisidae</named-content>
              </kwd></kwd-group><mixed-citation publication-type="journal"><person-group><name><surname>Li</surname><given-names>Cong-zheng</given-names></name><name><surname>Yao</surname><given-names>Yan-bin</given-names></name><name><surname>Xiao</surname><given-names>Yong-hong</given-names></name><name><surname>Xu</surname><given-names>Xiang</given-names></name><name><surname>Liu</surname><given-names>Ke-ke</given-names></name></person-group><article-title>﻿Notes on species of <italic><tp:taxon-name><tp:taxon-name-part taxon-name-part-type="genus" reg="Talaus">Talaus</tp:taxon-name-part></tp:taxon-name></italic> Simon, 1886 (<tp:taxon-name><tp:taxon-name-part taxon-name-part-type="order">Araneae</tp:taxon-name-part></tp:taxon-name>, <tp:taxon-name><tp:taxon-name-part taxon-name-part-type="family">Thomisidae</tp:taxon-name-part></tp:taxon-name>) from China, with descriptions of two new species</article-title><source>Zookeys</source><day>29</day><month>01</month><year>2024</year><volume>1190</volume><fpage>195</fpage><lpage>212</lpage><pub-id pub-id-type="doi">10.3897/zookeys.1190.111583</pub-id></mixed-citation></tp:treatment-meta><tp:nomenclature><label>﻿</label><tp:taxon-name>
              <object-id xmlns:xlink="http://www.w3.org/1999/xlink" content-type="arpha" xlink:type="simple">20D5D046-05A6-5B0D-B06D-36F39D58C638</object-id>
              <tp:taxon-name-part taxon-name-part-type="genus" reg="Talaus">Talaus</tp:taxon-name-part>
              <tp:taxon-name-part taxon-name-part-type="species" reg="zhangjiangkou">zhangjiangkou</tp:taxon-name-part>
              <object-id xmlns:xlink="http://www.w3.org/1999/xlink" content-type="zoobank" xlink:type="simple">https://zoobank.org/6945DACB-01F3-472D-9459-95C013CD83D1</object-id>
            </tp:taxon-name><tp:taxon-authority>Yao &amp; Liu</tp:taxon-authority><tp:taxon-status xmlns:xlink="http://www.w3.org/1999/xlink" xlink:type="simple">sp. nov.</tp:taxon-status><xref ref-type="fig" rid="F10">Fig. 10</xref></tp:nomenclature><tp:treatment-sec sec-type="type material" id="SECID0EK4AG"><title>Type material.</title><p><bold><italic>Holotype</italic></bold> ♂, China: Fujian Province: Zhangzhou City, Yunxiao County, Dongxia Town, Fujian Zhangjiangkou National Mangrove Nature Reserve, <named-content xmlns:xlink="http://www.w3.org/1999/xlink" content-type="dwc:verbatimCoordinates" xlink:type="simple"><named-content content-type="geo-json" specific-use="{&#34;type&#34;:&#34;Point&#34;,&#34;coordinates&#34;:[117.414697,23.927244]}" id="NCID0EY4AG" xlink:type="simple">23°55'38.08"N, 117°24'52.91"E</named-content></named-content>, 4 March 2023, H.T. Song, Z.H. Qi, R.X. Su, and B. Ding leg. (Tho-347, <abbrev xmlns:xlink="http://www.w3.org/1999/xlink" xlink:title="Animal Specimen Museum, College of Life Science, Jinggangshan University, Ji’an, China" id="ABBRID0E44AG" xlink:type="simple">ASM-JGSU</abbrev>).</p></tp:treatment-sec><tp:treatment-sec sec-type="etymology" id="SECID0EB5AG"><title>Etymology.</title><p>The specific name is taken from the type locality; noun in apposition.</p></tp:treatment-sec><tp:treatment-sec sec-type="diagnosis" id="SECID0EG5AG"><title>Diagnosis.</title><p>This new species is similar to that of <italic><tp:taxon-name><tp:taxon-name-part taxon-name-part-type="genus" reg="Talaus">Talaus</tp:taxon-name-part><tp:taxon-name-part taxon-name-part-type="species" reg="triangulifer">triangulifer</tp:taxon-name-part></tp:taxon-name></italic> (<xref ref-type="bibr" rid="B2">Benjamin 2020</xref>: 414, figs 2I, J, 7A, B) in having the longer, broad-based embolus and the configuration of the tibial apophyses, but can be easily distinguished from it by the retrolateral tibial apophysis with a distinctly curved tip directed mostly dorsally as seen in retrolateral view (vs directed mostly ventrally) and the embolus with a furcate tip (vs pointed) in ventral view (Fig. <xref ref-type="fig" rid="F10">10E–G</xref>).</p><fig id="F10" position="float" orientation="portrait"><object-id xmlns:xlink="http://www.w3.org/1999/xlink" content-type="doi" xlink:type="simple">10.3897/zookeys.1190.111583.figure10</object-id><object-id xmlns:xlink="http://www.w3.org/1999/xlink" content-type="arpha" xlink:type="simple">48F35A9D-FABB-5F7B-AF8E-1B2BE4E95FF8</object-id><label>Figure 10.</label><caption><p><italic><tp:taxon-name><tp:taxon-name-part taxon-name-part-type="genus" reg="Talaus">Talaus</tp:taxon-name-part><tp:taxon-name-part taxon-name-part-type="species" reg="zhangjiangkou">zhangjiangkou</tp:taxon-name-part></tp:taxon-name></italic> sp. nov., male holotype <bold>A</bold> habitus, dorsal view <bold>B</bold> habitus, ventral view <bold>C</bold> prosoma, dorsal view <bold>D</bold> palp, prolatero-ventral view <bold>E</bold> palp, ventral view <bold>F</bold> palp, retrolateral view <bold>G</bold> palp, dorsal view. Abbreviations: <abbrev xmlns:xlink="http://www.w3.org/1999/xlink" xlink:title="embolus" id="ABBRID0EAABG" xlink:type="simple">Em</abbrev> – embolus, <abbrev xmlns:xlink="http://www.w3.org/1999/xlink" xlink:title="retrolateral tibial apophysis" id="ABBRID0EEABG" xlink:type="simple">RTA</abbrev> – retrolateral tibial apophysis, <abbrev xmlns:xlink="http://www.w3.org/1999/xlink" xlink:title="tegular ridge" id="ABBRID0EIABG" xlink:type="simple">TR</abbrev> – tegular ridge, <abbrev xmlns:xlink="http://www.w3.org/1999/xlink" xlink:title="ventral tibial apophysis" id="ABBRID0EMABG" xlink:type="simple">VTA</abbrev> – ventral tibial apophysis. Scale bars: 0.1 mm (<bold>A, B</bold>); 0.1 mm (<bold>C–G</bold>).</p></caption><graphic xmlns:xlink="http://www.w3.org/1999/xlink" xlink:href="zookeys-1190-195_article-111583__-g010.jpg" position="float" orientation="portrait" xlink:type="simple" id="oo_975612.jpg"><uri content-type="original_file" xlink:type="simple">https://binary.pensoft.net/fig/975612</uri></graphic></fig></tp:treatment-sec><tp:treatment-sec sec-type="description" id="SECID0EZABG"><title>Description.</title><p><bold><italic>Habitus</italic></bold> (Fig. <xref ref-type="fig" rid="F10">10A, B</xref>). Total length 2.24. <bold><italic>Carapace</italic></bold> (Fig. <xref ref-type="fig" rid="F10">10A</xref>) red brown, length 1.07, width 1.14, with densely short setae. <bold><italic>Eyes</italic></bold> (Fig. <xref ref-type="fig" rid="F10">10C</xref>) diameters and interdistances: <abbrev xmlns:xlink="http://www.w3.org/1999/xlink" xlink:title="anterior median eye" id="ABBRID0EWBBG" xlink:type="simple">AME</abbrev> 0.07, <abbrev xmlns:xlink="http://www.w3.org/1999/xlink" xlink:title="anterior lateral eye" id="ABBRID0E1BBG" xlink:type="simple">ALE</abbrev> 0.12, <abbrev xmlns:xlink="http://www.w3.org/1999/xlink" xlink:title="posterior median eye" id="ABBRID0E5BBG" xlink:type="simple">PME</abbrev> 0.05, <abbrev xmlns:xlink="http://www.w3.org/1999/xlink" xlink:title="posterior lateral eye" id="ABBRID0ECCBG" xlink:type="simple">PLE</abbrev> 0.08; <abbrev xmlns:xlink="http://www.w3.org/1999/xlink" xlink:title="anterior median eye" id="ABBRID0EGCBG" xlink:type="simple">AME</abbrev>–<abbrev xmlns:xlink="http://www.w3.org/1999/xlink" xlink:title="anterior median eye" id="ABBRID0EKCBG" xlink:type="simple">AME</abbrev> 0.12, <abbrev xmlns:xlink="http://www.w3.org/1999/xlink" xlink:title="anterior lateral eye" id="ABBRID0EOCBG" xlink:type="simple">ALE</abbrev>−<abbrev xmlns:xlink="http://www.w3.org/1999/xlink" xlink:title="anterior median eye" id="ABBRID0ESCBG" xlink:type="simple">AME</abbrev> 0.31, <abbrev xmlns:xlink="http://www.w3.org/1999/xlink" xlink:title="posterior median eye" id="ABBRID0EWCBG" xlink:type="simple">PME</abbrev>–<abbrev xmlns:xlink="http://www.w3.org/1999/xlink" xlink:title="posterior median eye" id="ABBRID0E1CBG" xlink:type="simple">PME</abbrev> 0.32, <abbrev xmlns:xlink="http://www.w3.org/1999/xlink" xlink:title="posterior lateral eye" id="ABBRID0E5CBG" xlink:type="simple">PLE</abbrev>−<abbrev xmlns:xlink="http://www.w3.org/1999/xlink" xlink:title="posterior median eye" id="ABBRID0ECDBG" xlink:type="simple">PME</abbrev> 0.3, <abbrev xmlns:xlink="http://www.w3.org/1999/xlink" xlink:title="anterior median eye" id="ABBRID0EGDBG" xlink:type="simple">AME</abbrev>−<abbrev xmlns:xlink="http://www.w3.org/1999/xlink" xlink:title="posterior median eye" id="ABBRID0EKDBG" xlink:type="simple">PME</abbrev> 0.17, <abbrev xmlns:xlink="http://www.w3.org/1999/xlink" xlink:title="anterior median eye" id="ABBRID0EODBG" xlink:type="simple">AME</abbrev>−<abbrev xmlns:xlink="http://www.w3.org/1999/xlink" xlink:title="posterior lateral eye" id="ABBRID0ESDBG" xlink:type="simple">PLE</abbrev> 0.5, <abbrev xmlns:xlink="http://www.w3.org/1999/xlink" xlink:title="anterior lateral eye" id="ABBRID0EWDBG" xlink:type="simple">ALE</abbrev>−<abbrev xmlns:xlink="http://www.w3.org/1999/xlink" xlink:title="anterior lateral eye" id="ABBRID0E1DBG" xlink:type="simple">ALE</abbrev> 0.88, <abbrev xmlns:xlink="http://www.w3.org/1999/xlink" xlink:title="posterior lateral eye" id="ABBRID0E5DBG" xlink:type="simple">PLE</abbrev>−<abbrev xmlns:xlink="http://www.w3.org/1999/xlink" xlink:title="posterior lateral eye" id="ABBRID0ECEBG" xlink:type="simple">PLE</abbrev> 0.88, <abbrev xmlns:xlink="http://www.w3.org/1999/xlink" xlink:title="anterior lateral eye" id="ABBRID0EGEBG" xlink:type="simple">ALE</abbrev>−<abbrev xmlns:xlink="http://www.w3.org/1999/xlink" xlink:title="posterior lateral eye" id="ABBRID0EKEBG" xlink:type="simple">PLE</abbrev> 0.21. <abbrev xmlns:xlink="http://www.w3.org/1999/xlink" xlink:title="median ocular area" id="ABBRID0EOEBG" xlink:type="simple">MOA</abbrev> 0.29 long, front width 0.25, back width 0.41. Chelicerae red brown, straight, robust, without retromarginal or promarginal teeth. Endites yellow brown, longer than wide. Labium yellow brown, longer than wide. Sternum red brown, longer than wide, with long dense setae. Legs red brown except yellow metatarsi and tarsi (Fig. <xref ref-type="fig" rid="F10">10A, B</xref>); measurements: I 3.24 (1, 0.42, 0.77, 0.61, 0.44); II 3.49 (1.04, 0.48, 0.81, 0.7, 0.46); III 2.23 (0.68, 0.32, 0.54, 0.38, 0.31); IV 2.08 (0.67, 0.3, 0.48, 0.37, 0.26); spination: I Pa: d1, p1; Ti: d3, p2, r3, v2; Mt: d3, p1, r1, v4; II Ti: d3, p3, r3, v2; Mt: d3, p2, r1, v3; III Pa: d1; Ti: d1, r1, v1; Mt: d2, p1, r1, v1; IV: Ti: d1, r1; Mt: d1, p1, r1, v1. <bold><italic>Abdomen</italic></bold> (Fig. <xref ref-type="fig" rid="F10">10A, B</xref>) 1.17 long, 1.37 wide, ovoid, with a round and a fan-shaped black-brown spots dorsally; venter yellow, with black sloping stripes.</p><p><bold><italic>Palp</italic></bold> (Fig. <xref ref-type="fig" rid="F10">10D−G</xref>). Ventral tibial apophysis digitiform, shorter than tibia, apex slightly curved retrolaterally. Retrolateral tibial apophysis nearly as long as tibia, horn-like, slightly curved in retrolateral view, directed mostly dorsally. Tegular ridge arising from ~ 12 o’clock. Embolus stout, with broad base, apically furcate, arising from 9 o’clock and ending at ~ 1 o’clock.</p><p><bold>Female.</bold> Unknown.</p></tp:treatment-sec><tp:treatment-sec sec-type="distribution" id="SECID0EMFBG"><title>Distribution.</title><p>Known only from the Fujian Province of China (Fig. <xref ref-type="fig" rid="F12">12</xref>).</p><fig id="F11" position="float" orientation="portrait"><object-id xmlns:xlink="http://www.w3.org/1999/xlink" content-type="doi" xlink:type="simple">10.3897/zookeys.1190.111583.figure11</object-id><object-id xmlns:xlink="http://www.w3.org/1999/xlink" content-type="arpha" xlink:type="simple">672AD33B-8254-5CDA-84DD-086E73907DDA</object-id><label>Figure 11.</label><caption><p>Photographs of live specimen from China <bold>A, B</bold><italic><tp:taxon-name><tp:taxon-name-part taxon-name-part-type="genus" reg="Talaus">Talaus</tp:taxon-name-part><tp:taxon-name-part taxon-name-part-type="species" reg="yuyang">yuyang</tp:taxon-name-part></tp:taxon-name></italic> sp. nov., male.</p></caption><graphic xmlns:xlink="http://www.w3.org/1999/xlink" xlink:href="zookeys-1190-195_article-111583__-g011.jpg" position="float" orientation="portrait" xlink:type="simple" id="oo_975613.jpg"><uri content-type="original_file" xlink:type="simple">https://binary.pensoft.net/fig/975613</uri></graphic></fig><fig id="F12" position="float" orientation="portrait"><object-id xmlns:xlink="http://www.w3.org/1999/xlink" content-type="doi" xlink:type="simple">10.3897/zookeys.1190.111583.figure12</object-id><object-id xmlns:xlink="http://www.w3.org/1999/xlink" content-type="arpha" xlink:type="simple">136D5FB8-9C06-5A93-ABF3-76831EE7A8EE</object-id><label>Figure 12.</label><caption><p>Distributional records of <italic><tp:taxon-name><tp:taxon-name-part taxon-name-part-type="genus" reg="Talaus">Talaus</tp:taxon-name-part><tp:taxon-name-part taxon-name-part-type="species" reg="dulongjiang">dulongjiang</tp:taxon-name-part></tp:taxon-name></italic> Tang, Yin, Ubick &amp; Peng, 2008 (yellow circles), <italic><tp:taxon-name><tp:taxon-name-part taxon-name-part-type="genus" reg="Talaus">T.</tp:taxon-name-part><tp:taxon-name-part taxon-name-part-type="species" reg="niger">niger</tp:taxon-name-part></tp:taxon-name></italic> Tang, Yin, Ubick &amp; Peng, 2008 (black circle), <italic><tp:taxon-name><tp:taxon-name-part taxon-name-part-type="genus" reg="Talaus">T.</tp:taxon-name-part><tp:taxon-name-part taxon-name-part-type="species" reg="sulcus">sulcus</tp:taxon-name-part></tp:taxon-name></italic> Tang &amp; Li, 2010 (red triangles), <italic><tp:taxon-name><tp:taxon-name-part taxon-name-part-type="genus" reg="Talaus">T.</tp:taxon-name-part><tp:taxon-name-part taxon-name-part-type="species" reg="triangulifer">triangulifer</tp:taxon-name-part></tp:taxon-name></italic> Simon, 1886 (green circles), <italic><tp:taxon-name><tp:taxon-name-part taxon-name-part-type="genus" reg="Talaus">T.</tp:taxon-name-part><tp:taxon-name-part taxon-name-part-type="species" reg="yuyang">yuyang</tp:taxon-name-part></tp:taxon-name></italic> sp. nov. (blue circles) and <italic><tp:taxon-name><tp:taxon-name-part taxon-name-part-type="genus" reg="Talaus">T.</tp:taxon-name-part><tp:taxon-name-part taxon-name-part-type="species" reg="zhangjiangkou">zhangjiangkou</tp:taxon-name-part></tp:taxon-name></italic> sp. nov. (red square) from China.</p></caption><graphic xmlns:xlink="http://www.w3.org/1999/xlink" xlink:href="zookeys-1190-195_article-111583__-g012.jpg" position="float" orientation="portrait" xlink:type="simple" id="oo_975614.jpg"><uri content-type="original_file" xlink:type="simple">https://binary.pensoft.net/fig/975614</uri></graphic></fig></tp:treatment-sec><ref-list><ref id="B2"><mixed-citation xmlns:xlink="http://www.w3.org/1999/xlink" xlink:type="simple"><person-group><name name-style="western"><surname>Benjamin</surname><given-names>SP</given-names></name></person-group> (<year>2020</year>) <article-title>Distributional and taxonomic notes on the crab spider genus <italic><tp:taxon-name><tp:taxon-name-part taxon-name-part-type="genus">Talaus</tp:taxon-name-part></tp:taxon-name></italic> Simon, 1886 with description of a new species (<tp:taxon-name><tp:taxon-name-part taxon-name-part-type="order">Araneae</tp:taxon-name-part></tp:taxon-name>: <tp:taxon-name><tp:taxon-name-part taxon-name-part-type="family">Thomisidae</tp:taxon-name-part></tp:taxon-name>).</article-title><source>Zootaxa</source><volume>4858</volume>(<issue>3</issue>): <fpage>405</fpage>–<lpage>416</lpage>. <ext-link xlink:href="10.11646/zootaxa.4858.3.6" ext-link-type="doi" xlink:type="simple">https://doi.org/10.11646/zootaxa.4858.3.6</ext-link></mixed-citation></ref></ref-list></tp:taxon-treatment>
